# Supplementary material for: Transcriptome network of the papillary thyroid carcinoma radiation marker CLIP2
Source: Radiat Oncol. 2020 Jul 29;15:182. doi: 10.1186/s13014-020-01620-5 (PMC7392692; doi:10.1186/s13014-020-01620-5)
Supplement: Supplementary file 6 — Additional file 6: SI Table 1. STR typing TPC-1 parental and clones [file 13014_2020_1620_MOESM6_ESM.xls]

## Sheet: Sheet1
SI TABLE 1: STR typing TPC-1 parental and clones
			1:10		1:50		REFERENCE
Sample Name	Marker	Dye	Allele 1	Allele 2	Allele 1	Allele 2	Allele 1	Allele 2
TPC-1 parental	AMEL	Y	X	X	X	X	X	X
TPC-1 parental	CSF1PO	G	11	12	11	12	11	12
TPC-1 parental	D13S317	G	11	12	11	12	11	12
TPC-1 parental	D16S539	G	9	9	9	9	9	9
TPC-1 parental	D21S11	B	30	31.2	30	31.2	30	31.2
TPC-1 parental	D5S818	G	8	10	8	10	8	10
TPC-1 parental	D7S820	G	11	11	11	11	11	11
TPC-1 parental	TH01	B	9.3	9.3	9.3	9.3	9	9
TPC-1 parental	TPOX	Y	11	11	11	11	11	11
TPC-1 parental	vWA	Y	14	18	14	18	14	18
			1:10		1:50		REFERENCE
TPC-1 OX.3	AMEL		X	X			X	X
TPC-1 OX.3	CSF1PO		11	12			11	12
TPC-1 OX.3	D13S317		11	12			11	12
TPC-1 OX.3	D16S539		9	9			9	9
TPC-1 OX.3	D21S11		30	31.2			30	31.2
TPC-1 OX.3	D5S818		8	10			8	10
TPC-1 OX.3	D7S820		11	11			11	11
TPC-1 OX.3	TH01		9.3	9.3			9	9
TPC-1 OX.3	TPOX		11	11			11	11
TPC-1 OX.3	vWA		14	18			14	18
			1:10		1:50		REFERENCE
TPC-1 OX.6	AMEL		X	X	X	X	X	X
TPC-1 OX.6	CSF1PO		11	12	11	12	11	12
TPC-1 OX.6	D13S317		11	12	11	12	11	12
TPC-1 OX.6	D16S539		9	9	9	9	9	9
TPC-1 OX.6	D21S11		30	31.2	30	31.2	30	31.2
TPC-1 OX.6	D5S818		8	10	8	10	8	10
TPC-1 OX.6	D7S820		11	11	11	11	11	11
TPC-1 OX.6	TH01		9.3	9.3	9.3	9.3	9	9
TPC-1 OX.6	TPOX		11	11	11	11	11	11
TPC-1 OX.6	vWA		14	18	14	18	14	18
			1:10		1:50		REFERENCE
TPC-1 OX.1	AMEL		X	X	X	X	X	X
TPC-1 OX.1	CSF1PO		11	12	11	12	11	12
TPC-1 OX.1	D13S317		11	12	11	12	11	12
TPC-1 OX.1	D16S539		9	9	9	9	9	9
TPC-1 OX.1	D21S11		30	31.2	30	31.2	30	31.2
TPC-1 OX.1	D5S818		8	10	8	10	8	10
TPC-1 OX.1	D7S820		11	11	11	11	11	11
TPC-1 OX.1	TH01		9.3	9.3	9.3	9.3	9	9
TPC-1 OX.1	TPOX		11	11	11	11	11	11
TPC-1 OX.1	vWA		14	18	14	18	14	18
			1:10		1:50		REFERENCE
TPC-1 OX.5	AMEL		X	X	X	X	X	X
TPC-1 OX.5	CSF1PO		11	12	11	12	11	12
TPC-1 OX.5	D13S317		11	12	11	12	11	12
TPC-1 OX.5	D16S539		9	9	9	9	9	9
TPC-1 OX.5	D21S11		30	31.2	30	31.2	30	31.2
TPC-1 OX.5	D5S818		8	10	8	10	8	10
TPC-1 OX.5	D7S820		11	11	11	11	11	11
TPC-1 OX.5	TH01		9.3	9.3	9.3	9.3	9	9
TPC-1 OX.5	TPOX		11	11	11	11	11	11
TPC-1 OX.5	vWA		14	18	14	18	14	18
