# Supplementary material for: Transcriptome network of the papillary thyroid carcinoma radiation marker CLIP2
Source: Radiat Oncol. 2020 Jul 29;15:182. doi: 10.1186/s13014-020-01620-5 (PMC7392692; doi:10.1186/s13014-020-01620-5)
Supplement: Supplementary file 7 — Additional file 7: SI Table 2. TagMan probes for qRT-PCR validation of 1st-neigboors of CLIP2 [file 13014_2020_1620_MOESM7_ESM.xls]

## Sheet: SI_TABLE_2_probes_net_validatio
SI TABLE 2: TagMan probes for qRT-PCR validation of 1st-neigboors of CLIP2
Gene	Assay
PPIL3	Hs00368985_m1
GADD45A	Hs00169255_m1
COPS2	Hs00182826_m1
ANKRD52	Hs00543254_m1
LOXL4	Hs00260059_m1
ADAM19	Hs00224960_m1
FBN2	Hs00266592_m1
KCNJ18	Hs00253248_s1
PPT2	Hs00607118_m1
H1FX	Hs00366688_s1
RND3	Hs01003594_m1
NCS1	Hs00179522_m1
KCNJ12	Hs00266926_s1
SCARF1	Hs01092477_m1
SMAD6	Hs00178579_m1
ISOC1	Hs00211372_m1
RRM2	Hs00357247_g1
AURKAIP1	Hs00610917_g1
MAEA	Hs00169481_m1
ISCA2	Hs00745279_s1
CLIP2	Hs00185593_m1
