# Supplementary material for: Transcriptome network of the papillary thyroid carcinoma radiation marker CLIP2
Source: Radiat Oncol. 2020 Jul 29;15:182. doi: 10.1186/s13014-020-01620-5 (PMC7392692; doi:10.1186/s13014-020-01620-5)
Supplement: Supplementary file 8 — Additional file 8: SI Table 3. Edgelist for GNA from gene set 4 and probability cut-off > 0.5 [file 13014_2020_1620_MOESM8_ESM.xls]

## Sheet: SI_TABLE_1_edgelist_set4_05
SI_TABLE 3: edgelist for GNA from gene set 4 and probability cutt-off > 0.5
node1	node2	edge_prob
TMEM95	LEPR	1
CTDSPL2	LEPR	1
MEX3D	BTG4	1
TMEM95	CTDSPL2	1
HIST1H4J	HIST1H4K	1
HIST1H4F	HIST1H4K	1
UNC5CL	HIST1H2AB	1
HRASLS2	MEX3D	1
HIST1H4J	HIST1H4F	1
MEX3D	USP13	1
MPP4	BTG4	1
HIST1H4K	HIST1H4I	1
HRASLS2	BTG4	1
HIST1H4J	HIST1H4I	1
PLCD4	MPP4	1
HIST1H4F	HIST1H4I	1
ASPM	CENPF	1
BTG4	CLIC5	1
PLAU	LEPR	1
KRT13	TTC25	1
UNC5CL	BTG4	1
MEX3D	KRT13	1
PLAU	TMEM95	1
INPP5D	UNC5CL	1
CAPS	TTC25	1
HIST1H4H	HIST1H4K	1
HIST1H4H	HIST1H4I	1
HIST2H2AC	HIST1H4A	1
S100A4	BTG4	1
FRMD6	MEX3D	1
RHOB	HRASLS2	1
MEX3D	HIST1H4I	1
UNC5CL	SLCO4C1	1
HRASLS2	TMEM95	1
SH3BGRL3	TIE1	1
SH3BGRL3	PFDN2	1
HIST1H4H	HIST1H4J	1
HIST1H2AB	HIST1H4A	1
PDE2A	SH3BGRL3	1
APOBEC3C	SH3BGRL3	1
MPP4	BTBD11	1
HIST1H4I	HIST1H4A	1
MEX3D	KRTAP19-5	1
ASPM	CDC25C	1
EPHA4	TMEM95	1
S100A4	HRASLS2	1
PRSS8	BTG4	1
EPHA4	LEPR	1
FNDC3A	TMEM194A	1
HIST1H4H	HIST1H4F	1
MEX3D	LARGE	1
HIST2H2AC	HIST1H2AB	1
RHOBTB1	SMAD2	1
HIST1H3G	HIST1H2AB	1
HIST1H4H	HIST1H4A	1
SERINC2	KRT13	1
HES4	CTDSPL2	1
CCBE1	BTG4	1
FAM43A	TNFSF9	1
S100A4	MEX3D	1
HES4	SOCS3	1
KCNJ18	KCNJ12	1
KRT13	SMAD2	1
HRASLS2	SGK223	1
ASPM	ESPL1	1
EPHA4	CTDSPL2	1
RHOBTB1	TTC25	1
USP13	CTDSPL2	1
FNDC3A	MBD5	1
HIST1H3G	HIST1H4A	1
ITGB2	SGK223	1
FMR1	HRASLS2	1
MEX3D	BTBD11	1
MEX3D	HIST1H2AB	1
INHBA	LRRC4C	1
FNDC3A	KIF23	1
HES4	SNAI1	1
APOBEC3C	DGKA	1
C6orf138	DGKA	1
HRASLS2	CLIC5	1
MPP4	C6orf138	1
PRSS8	LIMK1	1
UNC5CL	SCARF1	1
HRASLS2	PRSS8	1
ASPM	KIF22	1
RHOBTB1	KRT13	1
USP13	LEPR	1
CASC1	PFDN2	1
SEMA6C	MEX3D	1
TMEM194A	RHOBTB1	1
SERINC2	TMEM194A	1
TMEM95	HIST1H4A	1
HIST2H2AC	HIST1H3G	1
RHOB	LIF	1
SOCS3	SNAI1	1
ITGB2	LRRC4C	1
LAD1	LEPR	1
HIST2H2AC	HIST1H4I	1
RCAN1	KATNAL1	1
HIST1H4K	HIST1H2AI	1
EFNA1	TCTEX1D2	1
MEX3D	ZNF652	1
HRASLS2	CAPS	1
TTC25	SMAD2	1
MEX3D	FAM167A	1
MEX3D	HIST1H3G	1
HIST1H4I	HIST1H3G	1
MEX3D	LEPR	1
SKA3	TGM2	1
PLAU	CTDSPL2	1
HRASLS2	SKA3	1
MYL9	BTG4	1
RCOR2	BTG4	1
CTDSPL2	SNAI1	1
UNC5CL	HRASLS2	1
ETNK1	LEPR	1
ATF3	TNFSF9	1
LARGE	BTG4	1
EPHA4	EPHX4	1
HABP2	USP13	1
SERINC2	RHOBTB1	1
HIST1H4H	HIST1H2AI	1
CDC25C	CENPF	1
TMEM194A	ORC6	1
HIST1H4H	HIST2H2AC	1
TMEM95	HIST1H2AB	1
TMEM95	MAEA	1
TMEM194A	MEX3D	1
HIST1H2AI	HIST1H4A	1
MEX3D	NDRG2	1
INHBA	EFHD2	1
PDE2A	DDIT3	1
EPHA4	KBTBD11	1
ACSM5	IFITM1	1
UNC5CL	MGAT4A	1
BTG4	ALOX5AP	1
ENC1	RND3	1
ORC6	KIF23	1
TMEM194A	KIF23	1
HIST1H2AI	HIST1H4I	1
SH3BGRL3	CRIP2	1
HIST1H1C	HIST1H4K	1
INHBA	JUN	1
BTG4	MGAT4A	1
EFNA1	SGK223	1
PDE2A	ATF3	1
IFITM1	SLCO4C1	1
DDIT3	ATF3	1
BBC3	CLIC5	1
MEX3D	CRIP2	1
PPT2	SNAPC1	1
ATP9B	LIMK1	1
HIST1H4F	HIST1H4A	1
IL13RA2	TCTEX1D2	1
UNC5CL	LARGE	1
FNDC3A	ORC6	1
EFHD2	SNAI1	1
ITGB2	GPC1	1
NUPL1	LIF	1
MEX3D	CENPF	1
UNC5CL	CAPS	1
BTG4	SMAD2	1
ETNK1	CTDSPL2	1
KIF22	LEPR	1
CENPH	CTDSPL2	1
PMAIP1	PFDN2	1
ETNK1	TMEM95	1
BTBD11	SLC6A9	1
HIST1H4H	HIST1H3G	1
MEX3D	PFDN2	1
PLCD4	SLC6A9	1
FES	ZNF652	1
BTG4	LIMK1	1
EPHA4	KRT13	1
FMR1	PRSS8	1
KRT13	EPHX4	1
FNDC3A	EFHD1	1
MEX3D	EBF1	1
DMBT1	SNAI1	1
PPT2	LIMK1	1
SH3BGRL3	SPOCD1	1
PPT2	HIST2H2AC	1
PDE2A	SPOCD1	1
PLAU	GDF15	1
HIST1H4J	HIST1H2AI	1
SKA3	CLIC3	1
MEX3D	SMAD2	1
HES4	SEMA5A	1
HES4	LEPR	1
MEX3D	EPHX4	1
RCAN1	LIMK1	1
PRSS8	CRIP2	1
RCAN1	UNC5CL	1
INPP5D	HRASLS2	1
KRT34	KRT13	1
BBC3	GDF15	1
APOBEC3C	CDC25C	1
INPP5D	HIST1H2AB	1
HIST1H2AI	HIST1H2AB	1
TMEM194A	FANCM	1
IER5	CLIC5	1
CASC1	FILIP1L	1
TTC25	ZNF652	1
TMEM194A	RRM2B	1
KATNAL1	LEPR	1
ANKRD11	NAPG	1
LIF	HES4	1
SERINC2	TTC25	1
EBF1	SKA3	1
KRT13	BTG4	1
WDR62	KIF23	1
INHBA	TGM2	1
PLAU	PDE2A	1
C6orf228	MRS2	1
HIST1H4J	HIST1H4A	1
CHAC1	SLC6A9	1
BTBD11	TTC25	1
BBC3	SESN1	1
FMR1	BTG4	1
TMEM194A	MPP4	1
MEX3D	MICA	1
PDS5B	SMAD2	1
SERPINA6	MEX3D	1
ACMSD	CASC1	1
HIST1H4J	HIST1H1C	1
CAPS	KRT13	1
KRT13	LIMS2	1
LIMK1	RRM2B	1
UBE2S	MEX3D	1
SH3BGRL3	SGK223	1
HIST1H4H	HIST1H2AB	0.999999
KIF23	FANCM	0.999999
KATNAL1	LEPROTL1	0.999999
TMEM194A	KRT34	0.999999
MEX3D	KIF5B	0.999999
UBE2S	HRASLS2	0.999999
FNDC3A	LEPROTL1	0.999999
CENPH	BTG4	0.999999
H1FX	CRIP2	0.999999
APOBEC3C	H1FX	0.999999
UNC5CL	SMAD2	0.999999
KRT34	FES	0.999999
HIST1H4K	HIST1H4A	0.999999
SOCS3	LEPR	0.999999
HIST1H2AL	HIST1H4A	0.999999
C4orf26	LAD1	0.999999
ETNK1	TNFSF9	0.999999
ADAMTSL1	AKR1B15	0.999999
FNDC3A	MEX3D	0.999999
SGK223	BTG4	0.999999
APOBEC3C	MYL9	0.999999
RND3	MEX3D	0.999999
CASC5	TMEM95	0.999999
CRIP2	LIMK1	0.999999
HIST1H4K	CTDSPL2	0.999999
MBD5	SERINC2	0.999999
C4orf26	HRASLS2	0.999999
INPP5D	IFITM1	0.999999
RHOB	CA2	0.999999
CTDSPL2	HIST1H4A	0.999999
UNC5CL	KRT13	0.999999
ATF3	SLC6A9	0.999999
C6orf138	LIMK1	0.999999
SGK223	BTBD11	0.999999
KIF23	OTUB2	0.999998
TOMM40L	MPP4	0.999998
PLCD4	BTBD11	0.999998
PPT2	JUN	0.999998
BTG4	SKAP2	0.999998
RHOBTB1	MPP4	0.999998
BTG4	SNRNP40	0.999998
INHBA	CLIC5	0.999998
PDE2A	JUN	0.999998
TMEM194A	GSG2	0.999998
OTUB2	SKA3	0.999998
FMR1	TMEM95	0.999998
MEX3D	CTDSPL2	0.999998
SDC1	HES4	0.999996
APOBEC3C	BTG4	0.999996
USP13	FAM167A	0.999996
WDR66	TGM2	0.999996
UNC5CL	MPP4	0.999996
FAM43A	LEPR	0.999996
KIF22	CENPF	0.999996
NCS1	HMGB3	0.999996
PDE2A	KRT13	0.999996
EDNRA	BTG4	0.999996
CASC1	TIE1	0.999996
ACSM2B	LARGE	0.999996
FAM43A	C6orf138	0.999996
CENPH	HMGB3	0.999996
TMEM194A	KRT13	0.999994
INPP5D	SLCO4C1	0.999994
ZFAND5	MEX3D	0.999994
PPT2	TMEM95	0.999994
UNC5CL	TNFSF9	0.999994
C6orf228	LEPROTL1	0.999994
PPT2	SLC6A9	0.999994
CDC25C	CTDSPL2	0.999994
LUM	SERPINE1	0.999994
HIST1H2AI	HIST1H3G	0.999994
PPT2	CLIC5	0.999994
ITGB2	LIF	0.999994
MEX3D	FAM111B	0.999994
MBD5	KIF23	0.999994
ESPL1	CENPF	0.999994
INHBA	HIST1H4K	0.999994
INPP5D	MEX3D	0.999994
C6orf138	TNFSF9	0.999994
TMEM194A	SMAD2	0.999994
SH3BGRL3	KRT13	0.999994
MBD5	TMEM194A	0.999994
RCAN1	LEPROTL1	0.999994
TMEM194A	TTC25	0.999994
ATF3	EGR1	0.999994
RINL	RRM2B	0.999994
UNC5CL	ZNF436	0.999994
EDNRA	IL13RA2	0.999994
SGK223	FYN	0.999994
ITGA5	HMGB3	0.999994
DMBT1	EFHD2	0.999994
RHOB	CLIC5	0.999994
NINL	LIMS2	0.999994
JPH1	FES	0.999994
HRASLS2	USP13	0.999994
MPP4	TTC25	0.999994
GSG2	TTC25	0.999994
RHOB	TNFSF9	0.999994
ITGB2	EPHX4	0.999994
DGKA	MAST4	0.999993
FMR1	MAEA	0.999993
BTBD11	FYN	0.999992
INHBA	LEPR	0.999992
SKA3	SPOCD1	0.999992
BTG4	A4GALT	0.999992
FGB	FYN	0.999992
LEPR	HIST1H4A	0.999989
TMEM95	HIST1H3G	0.999989
SERINC2	OTUB2	0.999988
RND3	TNFSF9	0.999988
HIST1H1C	HIST1H4I	0.999988
NCS1	LIMK1	0.999988
SGK223	TRIAP1	0.999988
SH3BGRL3	FAM167A	0.999988
EPHX4	TEKT2	0.999988
SLPI	C3	0.999988
MPP4	SMAD2	0.999988
DDIT3	MPP4	0.999988
ANXA4	CA2	0.999988
KRT13	SKAP2	0.999988
KRT34	JPH1	0.999988
ENC1	SNAPC1	0.999988
HRASLS2	KRT34	0.999988
VAV3	USP13	0.999988
CRIP2	MAEA	0.999988
BBC3	NAPG	0.999988
APOBEC3C	ZNF652	0.999988
SGK223	FAM167A	0.999988
MEX3D	NETO2	0.999988
DMBT1	LRRC4C	0.999988
RHOBTB1	TNFSF9	0.999988
HIST2H2AC	HIST1H2AI	0.999988
ACSM5	SLCO4C1	0.999988
MEX3D	NAT8	0.999988
MEX3D	RHOBTB1	0.999988
SDC1	GPC1	0.999988
RCAN1	USP13	0.999988
LUM	NINL	0.999983
INHBA	CHSY1	0.999982
KRT13	TEKT2	0.999982
UNC5CL	ACSM5	0.999982
NGEF	MEX3D	0.999982
KIF23	MEX3D	0.999982
CAPS	BTG4	0.999982
MAPK6	AKR1B15	0.999982
FNDC3A	WDR62	0.999982
LIMK1	MAEA	0.999982
HIST1H2AL	HIST1H2AB	0.999982
LIFR	KRT13	0.999982
HIST1H4H	CTDSPL2	0.999982
BTG4	LYG2	0.999982
ITGB2	TNFSF9	0.999982
BTBD11	ALOX5AP	0.999982
MEX3D	ING4	0.999982
FNDC3A	RHOBTB1	0.999982
TNFRSF9	TCTEX1D2	0.999982
HIST1H4F	HIST1H2AI	0.999982
BTBD11	SPOCD1	0.999982
RCAN1	MAEA	0.999982
SNAPC1	HIST1H4K	0.999982
PPT2	HIST1H4A	0.999982
TRPM2	ATF3	0.999982
EFNA1	MEX3D	0.999982
SH3BGRL3	EFHD2	0.999982
SH3BGRL3	CASC1	0.999982
GPC1	TRPM2	0.999971
RHOB	FAM43A	0.999971
APOBEC3C	CCDC115	0.999971
C4orf26	FGB	0.999971
PRSS8	SMAD2	0.999971
KATNAL1	BTG4	0.999971
BTG4	NDRG2	0.999971
PDE2A	MYL9	0.999971
HIST1H4H	TMEM95	0.999971
SIRPA	TNFSF9	0.999971
KCNJ12	UNC5CL	0.999967
PDE2A	GPC1	0.999967
FAM43A	BTBD11	0.999967
INPP5D	RRM2B	0.999967
GNG2	TCTEX1D2	0.999967
EFHD1	MEX3D	0.999967
RINL	MAP3K14	0.999967
UBXN2B	PJA1	0.999967
WDR66	BTG4	0.999967
SGK223	C6orf138	0.999967
HIST1H4F	PFDN2	0.999967
ASPM	CASC5	0.999967
PER3	SMAD2	0.999967
BBC3	MEX3D	0.999967
CHSY1	FYN	0.999967
CASC1	C6orf154	0.999967
CHAC1	ATF3	0.999967
ADAM19	PDE2A	0.999967
MAP3K14	CLIC3	0.999967
CASC1	CRIP2	0.999967
EFHD2	LRRC4C	0.999967
MAP3K14	BTBD11	0.999967
SNAPC1	LRRC4C	0.999967
WDR66	INHBA	0.999967
LEPR	HIST1H2AB	0.999967
MEX3D	TGM2	0.999967
TCTEX1D2	AKR1B15	0.999967
KRT13	SLC17A1	0.999967
GSG2	SMAD2	0.999967
EFHD1	KIF23	0.999962
LIF	EPHX4	0.999962
KIAA1407	BTG4	0.999962
BTBD11	TNFSF9	0.999962
MEX3D	IRAK1	0.999962
MBD5	ORC6	0.999962
KCNJ12	LARGE	0.999962
FRMD6	INHBA	0.999962
PDE2A	MAST4	0.999962
KIF22	TMEM95	0.999962
HES4	PTPRB	0.999962
PDE2A	PTPN13	0.999962
PDE2A	KATNAL1	0.999952
MEX3D	PRSS8	0.999952
UNC5CL	MAST3	0.999952
PLCD4	KRT34	0.999952
C6orf138	DDB2	0.999952
SLC7A5	BTBD11	0.999952
HIST1H2AL	HIST1H4I	0.999952
ETNK1	SKA3	0.999952
PSRC1	ASPM	0.999952
ETNK1	MYL9	0.999952
MAST3	TNFSF9	0.999947
APOBEC3C	SMTN	0.999947
SMAD2	MAEA	0.999947
EPHA4	FYN	0.999944
PLCD4	TNFSF9	0.999944
INHBA	TMEM95	0.999944
PTP4A1	LEPR	0.999944
SCARF1	ECHDC2	0.999944
GADD45A	SMAD6	0.999944
HIST1H4H	PPT2	0.999944
KCNJ18	FGB	0.999944
SH3BGRL3	SLC6A9	0.999944
SERPINE1	CCBE1	0.999944
DDIT3	TNFSF9	0.999944
SERINC2	GSG2	0.999928
LUM	EFNB3	0.999928
MEX3D	PJA1	0.999928
C6orf138	MAST4	0.999928
CDC25C	KIF22	0.999928
BTG4	GRAMD1C	0.999928
RCAN1	RRM2B	0.999928
C8orf31	SNAI1	0.999928
LEPR	TNFSF9	0.999928
EFHD2	MAP3K14	0.999928
TNFSF10	CA2	0.999928
SGK223	SPOCD1	0.999928
CAPS	MT1F	0.999928
PRSS8	MAEA	0.999928
ASPM	BUB1B	0.999928
APOBEC3C	FAM167A	0.999928
TMEM95	USP13	0.999928
GLIS2	MEX3D	0.999928
PDE2A	TNFSF9	0.999928
MFAP5	CLIC5	0.999928
EDNRA	AJAP1	0.999928
RINL	TMEM95	0.999928
RND3	SLC6A9	0.999928
OSTM1	TTC25	0.999928
PLAU	PTP4A1	0.999928
RHOB	TTC25	0.999928
ORC6	FANCM	0.999928
UNC5CL	HIST1H4K	0.999928
TMEM95	FGB	0.999928
HABP2	EPHX4	0.999928
MEX3D	RPIA	0.999928
DGKA	LEPR	0.999928
KCNJ12	MT1F	0.999896
TMEM95	TTC25	0.999896
RND3	SMAD6	0.999896
LEPROTL1	FES	0.999896
KIF22	CTDSPL2	0.999896
SLPI	ECHDC2	0.999896
CCDC137	MEX3D	0.999896
MEX3D	KBTBD11	0.999896
NUPL1	NCS1	0.999891
CTDSPL2	TNFSF9	0.999891
MYL9	JUN	0.999891
MAP3K14	CRIP2	0.999891
C6orf228	EPG5	0.999891
KRT34	BTG4	0.999891
MEX3D	CASC1	0.999891
SKA3	CENPF	0.999891
LYSMD2	MRS2	0.999891
TIE1	SLC6A9	0.999891
PPT2	HIST1H4I	0.999891
KRT34	HES4	0.999891
ORC6	WDR62	0.999891
GSG2	KRT13	0.999891
BCL3	CLIC5	0.999891
C6orf228	LYSMD2	0.999891
FNDC3A	ITGA5	0.999891
FNDC3A	FES	0.999891
SNRNP40	SMAD2	0.999891
TNFRSF11B	CA2	0.999891
TMEM95	NCS1	0.999891
EFNB3	GNG2	0.999891
PPIL3	TNFSF9	0.999891
OSBPL6	BTG4	0.999891
APOBEC3C	CRIP2	0.999891
INPP5D	TMEM95	0.999891
HRASLS2	RBM38	0.999891
KRT13	RPIA	0.999891
IER5	LEPR	0.999891
TMEM194A	WDR62	0.999891
INHBA	BBC3	0.999891
HIST1H4J	HIST1H3G	0.999891
MGAT4A	HIST1H2AB	0.999891
BTG4	MAST4	0.999891
SLC47A2	SNAPC1	0.999891
EDNRA	GNG2	0.999891
UNC5CL	SKAP2	0.999891
LARGE	SLCO4C1	0.999891
WDR66	C13orf15	0.999891
TRPM2	SLC6A9	0.999887
SLCO4C1	SMAD2	0.999887
MBD5	EFHD1	0.999887
KATNAL1	TMEM95	0.999887
ENC1	NUPL1	0.999887
PLCD4	KRT13	0.999887
GLIS2	BTG4	0.999822
SLC7A2	BTG4	0.999822
LARGE	EFNB3	0.999822
SMAD6	HES4	0.999822
SERINC2	C8orf31	0.999822
SNAI1	LEPR	0.999822
CTDSPL2	HIST1H2AB	0.999822
EPHA4	EBF1	0.999822
EFNA1	SLPI	0.999822
ITGB2	SDC1	0.999822
SLPI	CA2	0.999822
CDC25C	FES	0.999822
MEX3D	IFIT2	0.999822
LEPROTL1	PJA1	0.999822
CTDSPL2	SH2D5	0.999822
TIE1	PFDN2	0.999822
INHBA	FGB	0.999822
LARGE	KRT13	0.999822
HRASLS2	LIF	0.999822
GSG2	MPP4	0.999822
SALL2	TCTEX1D2	0.999822
PTP4A1	TMEM95	0.999822
ACSM5	HIST1H4K	0.999822
APOBEC3C	TIE1	0.999822
KATNAL1	LIMK1	0.999822
ZNF652	SH2D5	0.999822
PLAU	EPHA4	0.999822
BBC3	CHSY1	0.999822
DFNA5	C6orf138	0.999822
SERINC2	CLIC5	0.999822
IL13RA2	MYL9	0.999822
ANLN	NUPL1	0.999822
RHOB	MPP4	0.999822
EDNRA	TCTEX1D2	0.999822
INPP5D	DDB2	0.999759
CCBE1	MFAP5	0.999759
TNS3	MBNL2	0.999759
KIF15	USP13	0.999759
ACSM5	CLIC5	0.999759
RHOBTB1	AKR1B15	0.999759
TMEM95	SLC6A9	0.999759
HIST1H4J	CTDSPL2	0.999759
INHBA	CTDSPL2	0.999759
PJA1	KBTBD11	0.999759
ASPM	SGK223	0.999759
INHBA	GDF15	0.999759
CDC25C	ESPL1	0.999759
SKA3	MAP3K14	0.999759
WDR66	FAM111B	0.999759
TNFSF9	FYN	0.999759
MEX3D	DFNA5	0.999759
BBC3	ANKRD11	0.999727
PLCD4	C6orf138	0.999727
BTBD11	FES	0.999727
SLC6A6	JUN	0.999727
A4GALT	ZNF652	0.999727
NUPL1	NUDT15	0.999727
GCNT1	AKR1B15	0.999727
KATNAL1	MYL9	0.999727
UNC5CL	OTUB2	0.999727
GADD45A	EGR1	0.999727
SNAPC1	C6orf154	0.999727
SERINC2	HRASLS2	0.999727
MPP4	TNFSF9	0.999727
SLCO4C1	HIST1H2AB	0.999727
BCL3	BTG4	0.999727
INHBA	C6orf138	0.999727
NINL	ECHDC2	0.999727
RND3	LYSMD2	0.999727
ISOC1	UNC5CL	0.999727
LEPR	FGB	0.999727
ITGB2	USP13	0.999727
SOCS3	CTDSPL2	0.999727
ITGB2	UNC5CL	0.999727
RINL	SLC6A9	0.999727
FAM167A	RRM2B	0.999727
UNC5CL	ATF3	0.999727
APOBEC3C	SH2D5	0.999727
ANKRD52	MEX3D	0.999727
MEX3D	CKS1B	0.999727
TRIB1	LEPR	0.999727
BTG4	EPHX4	0.999727
BTG4	BAX	0.999727
C4orf26	SGK223	0.999706
CHSY1	GDF15	0.999706
CCDC115	SH3BGRL3	0.999706
RINL	UBXN2B	0.999706
HRASLS2	LARGE	0.999706
PLCD4	DGKA	0.999706
KATNAL1	ETNK1	0.999706
REC8	MEX3D	0.999706
TMEM194A	CRIP2	0.999706
NETO2	SNAI1	0.999706
GADD45A	ATF3	0.999706
TOMM40L	TNFSF9	0.999706
EPHX4	PTPRB	0.999706
ATP9B	CXorf69	0.999706
CENPH	PDE2A	0.999706
LYSMD2	NUPL1	0.999706
HRASLS2	PJA1	0.999706
S100A4	ITGA5	0.999706
TMEM194A	CASC1	0.999706
BTG4	HIST1H4I	0.999706
BRE	SH3BGRL3	0.999706
LARGE	SMAD2	0.999706
C6orf228	PTGFRN	0.999706
C4orf26	USP13	0.999692
SPOCD1	NTN4	0.999692
HIST2H2AC	TMEM95	0.999692
CENPH	USP13	0.999692
HIST1H1C	HIST1H4F	0.999664
IL13RA2	PLCD4	0.999664
RINL	PJA1	0.999664
MEX3D	RBM38	0.999664
KIF23	C6orf138	0.999664
LARGE	RINL	0.999664
CCDC137	SKA3	0.999664
MPP4	ARRDC3	0.999664
FAM43A	OTUB2	0.999664
C6orf228	DGKA	0.999664
LRRC4C	LEPR	0.999664
GNG2	SCARF1	0.999664
SERINC2	TEKT2	0.999664
CNKSR3	MBNL2	0.999664
TMEM95	UBXN2B	0.999664
PDE2A	FES	0.999664
ACMSD	FILIP1L	0.999664
PDE2A	GLYATL1	0.999664
SKA3	PFDN2	0.999664
DFNA5	CTDSPL2	0.999664
LARGE	CYS1	0.999664
TNFRSF9	BTG4	0.999664
KATNAL1	MAEA	0.999664
LEPR	TNFSF10	0.999525
PLCD4	MAP3K14	0.999525
GADD45A	BTBD11	0.999525
EFHD2	C8orf31	0.999525
EDNRA	PPAP2B	0.999525
FES	LRRC4C	0.999525
GPC1	SGK223	0.999525
CLIC5	CENPF	0.999525
TIMP2	CA2	0.999525
FMR1	LIF	0.999525
PURB	LEPROTL1	0.999525
FAM72A	FAM72D	0.999525
KATNAL1	PJA1	0.999525
LUM	MPP4	0.999525
ATP9B	NAB2	0.999525
SMAD6	MAP3K14	0.999409
ADAMTSL1	CLIC5	0.999409
CENPF	KIF5B	0.999409
FNDC3A	CRIP2	0.999409
CTDSPL2	KBTBD11	0.999409
SKAP2	SMAD2	0.999409
NINL	GRASP	0.999409
MEX3D	ANKRD58	0.999409
C4orf26	PRSS8	0.999409
H1FX	SGK223	0.999409
PLCD4	MAST4	0.999409
FAM43A	RHOBTB1	0.999409
LRRC4C	LIMK1	0.999409
SERINC2	CRIP2	0.999409
CAPS	TNFSF9	0.999409
SCARF1	RRM2B	0.999409
COX17	PFDN2	0.999409
C3	CA2	0.999409
FANCM	OTUB2	0.999409
LARGE	GNG2	0.999409
EFNA1	TGM2	0.999409
USP13	SLPI	0.999409
HRASLS2	TTC25	0.999409
CRIP2	SNAI1	0.999409
TMEM95	HIST1H4I	0.999409
INPP5D	KRT34	0.999409
KATNAL1	UBXN2B	0.999409
INPP5D	EDNRA	0.999409
SALL2	SLCO4C1	0.999409
TMEM42	NTN4	0.999409
LIMS2	MGAT3	0.999409
FAM43A	HIST1H4K	0.999409
INHBA	HIST1H4J	0.999409
FNDC3A	GSG2	0.999345
DGKA	DDB2	0.999345
MPP4	DGKA	0.999345
CHSY1	NAPG	0.999345
PDE2A	TIE1	0.999345
PRSS8	TIE1	0.999345
HIST2H2AC	HIST1H2AL	0.999345
C4orf26	LIMK1	0.999345
MPP4	A4GALT	0.999345
FRMD6	ENC1	0.999345
CYP27C1	PURB	0.999345
DDIT3	NUPL1	0.999345
SMAD6	EFHD2	0.999345
FNDC3A	FANCM	0.999345
HIST1H2AI	CTDSPL2	0.999345
SERINC2	RINL	0.999345
CLIC5	SERPINA1	0.999345
MEX3D	PGF	0.999345
BTBD11	PJA1	0.999345
TOMM40L	SKA3	0.999345
SERINC2	EPHX4	0.999345
BTG4	ZNF652	0.999345
TIE1	BTBD11	0.999345
RHOB	TRPM2	0.999345
KRT34	ATF3	0.999345
PER3	TMEM22	0.999345
PPT2	ANGPTL4	0.999345
PLCD4	SLC7A5	0.999345
CXorf69	ZNF652	0.999345
NUPL1	LEPR	0.999345
RHOB	DGKA	0.999345
WDR66	NETO2	0.999345
PPT2	ACSM5	0.999345
LUM	PTGFRN	0.999345
KIAA1407	CASC1	0.999345
FNDC3A	ZNF652	0.999345
RND3	ETNK1	0.999345
KBTBD11	SNAI1	0.999345
BTG4	PGF	0.999345
SMAD6	KRT34	0.999345
EPHA4	DFNA5	0.999345
SH3BGRL3	DFNA5	0.999345
UBE2S	ASPM	0.999345
FAM43A	ARRDC3	0.999345
KBTBD11	FYN	0.999345
KIF15	FAM72A	0.999345
BBC3	HIST1H1C	0.999345
CASC5	CENPF	0.999345
MEX3D	ANKRD11	0.999345
MEX3D	NAPG	0.999345
HIST1H4K	HIST1H3G	0.999345
SMAD6	SNAI1	0.999345
VAV3	LEPR	0.999345
MPP4	SLC17A1	0.999345
FJX1	CTDSPL2	0.999345
WDR66	SNAI1	0.999345
SKA3	NID2	0.999345
RCAN1	TMEM95	0.999345
BTG4	KRTAP19-5	0.999345
LUM	TMEM42	0.999345
KCNJ18	MT1F	0.999345
AIF1L	GNG2	0.999345
ITGB2	TNFRSF9	0.999345
ALOX5AP	C13orf15	0.999345
SMAD6	TNFSF9	0.999345
FNDC3A	CHSY1	0.999345
EPG5	CHSY1	0.999345
RND3	ANO2	0.999345
AIF1L	AKR1B15	0.999345
COL8A1	SKA3	0.999345
SLCO4C1	FGB	0.999345
KIF5B	NAPG	0.999345
LARGE	LIMK1	0.999345
EPHA4	PPT2	0.999345
C4orf26	HMGB3	0.999238
VAV3	TMEM95	0.999238
INHBA	C8orf31	0.999238
DMBT1	BTBD11	0.999238
ARRDC3	TNFSF9	0.999238
EPHX4	CCNG2	0.999238
PRKD1	BTG4	0.999238
MEX3D	RELT	0.999238
RCAN1	PPT2	0.999238
MEX3D	HES4	0.999238
WDR66	GFOD1	0.999238
S100A4	OSTM1	0.999238
CRIP2	SH2D5	0.999238
FMR1	LIMK1	0.999238
PPT2	KBTBD11	0.999238
LARGE	FOLR1	0.999238
SH3BGRL3	HIST1H4K	0.999238
SLCO4C1	SH2D5	0.999238
INHBA	LIMK1	0.999238
TRPM2	TNFSF9	0.999238
EFHD2	C13orf15	0.999238
RND3	CBLN3	0.999238
JPH1	IER5	0.999238
EFNA1	TNFRSF9	0.999238
RND3	GADD45A	0.999238
HRASLS2	HIST1H4F	0.999238
C14orf45	BTG4	0.999238
NINL	MGAT3	0.999238
RND3	LIF	0.999238
TOMM40L	PLCD4	0.999238
KRT34	IER5	0.999238
LARGE	PDZK1	0.999034
PLAU	C9orf40	0.999034
SKA3	CAMP	0.999034
MPP4	GRASP	0.999034
INHBA	INPP5D	0.999034
ATP9B	CDC25C	0.999034
UNC5CL	SAMD11	0.999034
KIF15	CTDSPL2	0.999034
BTG4	RELT	0.999034
SERINC2	KIF23	0.999034
PTP4A1	SGK223	0.999034
NETO2	C8orf31	0.999034
C6orf228	NETO2	0.999034
CYP27C1	NCS1	0.999034
SMAD6	ATF3	0.999034
PTGFRN	ZNF652	0.999034
KIAA1407	LARGE	0.999034
SALL2	FGB	0.999034
CLIC5	ZNF652	0.998813
INHBA	AJAP1	0.998813
PTGFRN	EFNB3	0.998813
INHBA	SLC6A6	0.998813
PSRC1	CENPF	0.998813
ITGB2	MAP3K14	0.998813
SNAPC1	JPH1	0.998813
KBTBD11	CA2	0.998813
ATP9B	IFITM1	0.998813
PPT2	COPS2	0.998813
C4orf26	SCARF1	0.998813
LIF	AKR1B15	0.998813
PLAU	ANGPTL4	0.998813
CASC1	SNRNP40	0.998813
ISOC1	TNFSF9	0.998813
RINL	DGKA	0.998813
MEX3D	SAMD11	0.998813
RHOB	RND3	0.998813
MAP3K14	USP13	0.998813
MRS2	TRIAP1	0.998813
LEPROTL1	LEPR	0.998813
HIST1H4F	HIST1H3G	0.998813
HRASLS2	MAP3K14	0.998813
MBD5	OTUB2	0.998813
CENPH	KIF15	0.998813
EPHA4	NCAPD3	0.998813
PLCD4	FGB	0.998813
KCNJ18	AKR1B15	0.998813
CASC1	DDB2	0.998813
PLAU	C6orf228	0.998813
FOLR1	FES	0.998813
BTBD11	C13orf15	0.998813
ASPM	CLIC5	0.998813
CDC25C	SGK223	0.998813
APOBEC3C	KCNJ12	0.998813
SGK223	PGF	0.998813
NUPL1	CLIC5	0.998813
ITGB2	JUN	0.998813
PDE2A	PFDN2	0.998813
CCBE1	MEX3D	0.998813
HES4	KRT13	0.998813
CLIC5	TNFSF9	0.998813
NR1H4	CA2	0.998813
EBF1	BTG4	0.998813
KIF15	SGK223	0.998813
ACSM2B	LEPR	0.998813
KATNAL1	PURB	0.998813
INHBA	GFOD1	0.998813
LARGE	USP13	0.998604
GNG2	SMAD2	0.998604
DFNA5	MAST4	0.998604
HRASLS2	SMAD6	0.998604
CHSY1	TNFSF9	0.998604
WDR62	MPP4	0.998604
EMP1	CLIC5	0.998604
SALL2	WDR66	0.998604
MYL9	SLPI	0.998604
MYL9	TCTEX1D2	0.998604
PDE2A	IER5	0.998604
HRASLS2	BCL3	0.998604
PHLPP2	MAPK6	0.998604
TNFSF9	PPAP2B	0.998604
PLAU	KRT13	0.998604
HIST2H2AC	CTDSPL2	0.998604
KIF5B	HMGB3	0.998321
ITGB2	FGB	0.998321
TMEM194A	SLC17A1	0.998321
CCDC115	BRE	0.998321
HIST1H4I	HIST1H2AB	0.998321
LIF	PER3	0.998321
CYP27C1	LEPROTL1	0.998321
PDE2A	C13orf15	0.998321
ENC1	SERPINE1	0.998321
LYSMD2	H1FX	0.998321
INHBA	ASF1B	0.998321
FES	FAM167A	0.998321
CTBS	ANKRD11	0.998321
APOBEC3C	PRSS8	0.998321
KIF15	CDC25C	0.998321
S100A4	KRT34	0.998321
SMAD6	EGR1	0.998321
KIF22	SGK223	0.998321
PDS5B	NCS1	0.998321
PDE2A	CRIP2	0.998321
RHOBTB1	SLC17A1	0.998321
CASC1	SGK223	0.998321
CDKN2C	LARGE	0.998321
MEX3D	FGB	0.998321
FRMD6	CLIC5	0.998321
MAP3K14	MAST4	0.998321
ITGB2	CENPF	0.998321
C9orf40	FAM72D	0.998321
KRT13	A4GALT	0.998321
HIST1H4K	SNAI1	0.998321
BTG4	HIST1H2AB	0.998321
C4orf26	FAM43A	0.998321
PDE2A	SGK223	0.998321
PDE2A	FGB	0.998321
SERPINE1	HIST1H4K	0.998321
ITGA5	BTG4	0.998321
TCTEX1D2	C3	0.998321
BBC3	C6orf138	0.998321
HRASLS2	TRIAP1	0.998321
LAD1	CTDSPL2	0.998321
UNC5CL	HIST1H4J	0.998321
RND3	ATF3	0.998321
EFNA1	CKS1B	0.998321
LIF	SNAPC1	0.998321
LRRC4C	SNAI1	0.998321
ASPM	TMEM95	0.998321
NUPL1	C11orf24	0.998321
SLC7A5	LEPR	0.998321
ITGB2	CLIC5	0.998321
HIST2H2AC	KIF22	0.998321
INHBA	SNAPC1	0.998321
PHLPP2	AKR1B15	0.998321
NAV3	EDNRA	0.998321
PPT2	JPH1	0.998321
NR1H4	HES4	0.998321
HIST1H4K	CCNG2	0.997726
MPP4	NDRG2	0.997726
EPHA4	MGAT3	0.997726
ITGB2	SNAPC1	0.997726
EPHA4	EFHD1	0.997726
GADD45A	LIF	0.997726
MTMR10	FGB	0.997726
RHOBTB1	ADAMTSL1	0.997726
KIF15	FAM72D	0.997726
C4orf26	RINL	0.997726
PDE2A	CENPP	0.997726
CYP27C1	HMGB3	0.997726
HIST2H2AC	HIST1H4J	0.997726
EFHD2	PFDN2	0.997726
UNC5CL	EPHX4	0.997726
IFI30	CA2	0.997726
RHOBTB1	CAPS	0.997726
KBTBD11	NAPG	0.997726
BBC3	DDB2	0.997726
LIF	AHSA2	0.997726
TIE1	CRIP2	0.997726
C4orf26	FYN	0.997726
MYL9	BAX	0.997726
NUPL1	FAM72D	0.997726
MYL9	EBF1	0.997726
ATP9B	S100A4	0.997726
HIST1H2AL	HIST1H3G	0.997726
ANO2	KRT34	0.997726
H1FX	PRSS8	0.997726
MYL9	MAST4	0.997726
SERINC2	SPOCD1	0.997726
LIF	FYN	0.997726
APOBEC3C	MICA	0.997726
WDR66	GADD45A	0.997726
HLF	SGK223	0.997726
INHBA	SEMA5A	0.997726
HIST2H2AC	ASPM	0.997726
RRP1	CHSY1	0.997726
UNC5CL	LYSMD2	0.997726
HES4	AKR1B15	0.997726
FNDC3A	TNFSF9	0.997726
PPT2	RRM2B	0.997726
IL13RA2	HTR7	0.997726
CASC5	NAPG	0.997726
GNG2	RELT	0.997726
CHAC1	TMEM95	0.997726
JPH1	ANGPTL4	0.997726
HRASLS2	S1PR3	0.997726
EBF1	SMAD2	0.997726
C6orf228	PTP4A1	0.997726
INPP5D	BBC3	0.997726
NUPR1	FGB	0.997726
MAP3K14	TCTEX1D2	0.997726
MEX3D	COL8A1	0.997726
BBC3	IER5	0.997726
CPAMD8	LEPR	0.997726
C4orf26	MEX3D	0.997726
AKR1B15	MGAT3	0.997726
WDR62	FANCM	0.997726
KRT13	ZNF652	0.997726
SAMD11	SNAI1	0.997726
CA12	MYL9	0.997726
APOBEC3C	ETNK1	0.997726
CDC25C	FAM72D	0.997726
ATP9B	MAEA	0.997726
EDNRA	BTBD11	0.997726
ITGB2	FYN	0.997726
SH3BGRL3	MAST4	0.99766
SH3BGRL3	PRSS8	0.997356
BRE	H1FX	0.997356
PPT2	PRSS8	0.997356
ETNK1	FAM167A	0.997356
PURB	FES	0.997356
NUPR1	CHAC1	0.997356
ZNF160	CFH	0.997356
PER3	AJAP1	0.997356
RHOBTB1	SEMA5A	0.997356
SH3BGRL3	ZNF652	0.997356
HRASLS2	CLIC3	0.996958
BTG4	ITM2B	0.996958
ITGA5	CRIP2	0.996958
TMEM194A	HIST1H2AB	0.996958
GLUL	CLIC5	0.996958
SERINC2	PTPRB	0.996958
TCTEX1D2	SLPI	0.996958
FAM43A	CTDSPL2	0.996958
SCARF1	LIMK1	0.996958
SGK223	NTN4	0.996958
PDE2A	PMAIP1	0.996958
LAD1	SLPI	0.996958
FAM43A	MPP4	0.996958
BTG4	CBLB	0.996958
MEX3D	LIMS2	0.996958
SLC6A6	PRSS8	0.996958
FES	TNFSF9	0.996958
NUPR1	SLC6A9	0.996958
KATNAL1	CYP27C1	0.996958
EDNRA	TNFRSF9	0.996958
BTG4	MAP3K14	0.996958
SH3BGRL3	SMTN	0.996958
CASC5	LEPR	0.996958
ACSM5	ANGPTL4	0.996958
PDE2A	BTG4	0.996958
VAV3	UNC5CL	0.996958
NGEF	TCTEX1D2	0.996958
RHOB	TMEM95	0.996958
TMEM95	SRPK1	0.996958
WDR62	OTUB2	0.996958
PLAU	C4orf26	0.996958
ISOC1	ISCA2	0.996958
SATB1	ZNF160	0.996958
SEMA6C	LRRC4C	0.996958
CCBE1	KRT34	0.996958
ESPL1	BUB1B	0.996958
HIST2H2AC	MEX3D	0.996958
EPG5	BTG4	0.996958
OTUB2	MEX3D	0.996958
UNC5CL	CLIC5	0.996958
CXorf69	PER3	0.996958
UNC5CL	SMAD6	0.996958
JPH1	PER3	0.996958
JPH1	TMEM22	0.996958
NETO2	TNFSF9	0.996958
ORC6	GSG2	0.996958
TMEM194A	SLCO4C1	0.996958
CASC5	CTDSPL2	0.996958
MPP4	GNG2	0.996958
PURB	SKA3	0.996958
KCNJ12	LUM	0.996958
UNC5CL	ECHDC2	0.996958
SLC17A1	TTC25	0.996958
DMBT1	C8orf31	0.996958
KRT13	PLD2	0.996958
S100A4	SGK223	0.996958
DFNA5	DGKA	0.996958
EFHD2	BTBD11	0.996747
CENPH	EGR1	0.996747
KCNJ12	SLC6A6	0.996747
IL13RA2	GNG2	0.996747
EPHA4	NINL	0.996747
INPP5D	RINL	0.996747
HIST1H4H	HIST1H1C	0.996747
EFNA1	EPHX4	0.996747
FAM43A	HIST1H4J	0.996747
SCARF1	MAST4	0.996747
RND3	EGR1	0.996747
ZNF160	ACSM2B	0.996747
CTDSPL2	NAPG	0.996747
RBL1	CASC1	0.996747
UTRN	LARGE	0.996747
PDS5B	CRIP2	0.996747
BBC3	PER3	0.996747
MYL9	SNRNP40	0.996747
CTDSPL2	HIST1H4I	0.996747
HNRNPAB	MEX3D	0.996747
SERINC2	A4GALT	0.996747
PJA1	ZNF652	0.996747
HIST1H4J	SNAPC1	0.996747
PDE2A	PPAP2B	0.996747
KRT34	TTC25	0.996747
ANKRD11	TNFSF9	0.996747
SNRNP40	LEPR	0.996272
EPHA4	SNAI1	0.996272
ITGB2	CRIP2	0.996272
EDNRA	ALOX5AP	0.996272
GCNT1	PLCD4	0.996272
MYL9	AKR1B15	0.996272
APOBEC3C	RINL	0.996272
H1FX	MAEA	0.996272
OTUB2	ANGPTL4	0.996272
MEX3D	ALDH3B1	0.996272
SERPINE1	NINL	0.996272
KIAA1109	EBF1	0.996272
SH3BGRL3	H1FX	0.996272
MPP4	FES	0.996272
CDKN1B	CTDSPL2	0.996272
RHOBTB1	LARGE	0.996272
PLAU	LIF	0.996272
RHOBTB1	FGB	0.996272
BBC3	TGM2	0.996272
CYP27C1	LEPR	0.996272
TIMP2	TNFSF9	0.996272
HIST1H2AB	RRM2B	0.996272
DGKA	PJA1	0.996272
ITGA5	FLNC	0.996272
COL8A1	TGM2	0.996272
SKA3	GDF15	0.996272
DMBT1	SLC7A5	0.996272
INHBA	TNFSF9	0.996272
DDIT3	MEX3D	0.99521
NUPL1	AKR1B15	0.99521
CAPS	FES	0.99521
HES4	C8orf31	0.99521
USP13	ZNF652	0.99521
VAV3	RCAN1	0.99521
S100A4	CCBE1	0.99521
GADD45A	ASPM	0.99521
ITGB2	PTPRB	0.99521
TOX2	CLIC5	0.99521
FRMD6	LYSMD2	0.99521
HIST1H4K	PFDN2	0.99521
HIST1H4K	MT1F	0.99521
FMR1	MEX3D	0.99521
PDE2A	NGEF	0.99521
CDKN1B	HES4	0.99521
DMBT1	HES4	0.99521
BTBD11	C6orf138	0.99521
KATNAL1	HIST1H4I	0.99521
SRPK1	LEPR	0.99521
HIST1H4J	MEX3D	0.99521
FES	LIMK1	0.99521
CYP27C1	TMEM95	0.99521
GLT8D1	PPT2	0.99521
LEPROTL1	UBXN2B	0.99521
TEKT2	ZNF652	0.99521
C14orf80	BTG4	0.99521
BTG4	RPIA	0.99521
HIST1H4F	CTDSPL2	0.99521
RRM2	CHSY1	0.995191
MPP4	SLC6A9	0.995191
RHOB	MRS2	0.995191
MYL9	AIF1L	0.995191
ITGB2	FAM43A	0.995191
ANO2	SMAD6	0.995191
KCNJ12	LIMK1	0.995191
MPP4	SLCO4C1	0.995191
FAM43A	CASC1	0.995191
PDE2A	ANKRD11	0.995191
ACSM2B	FGB	0.995191
PDE2A	RRM2	0.995191
INPP5D	TGM2	0.995191
KRT13	NCS1	0.995191
PLSCR4	PRSS8	0.995191
INPP5D	SEMA6C	0.995191
HIST1H4H	HIST1H2AL	0.995191
UBXN2B	DPYD	0.995191
SH3BGRL3	BBS1	0.995191
HABP2	LEPROTL1	0.995191
ITGB2	CAPS	0.995191
ATP9B	PPT2	0.995191
SH3BGRL3	HIST1H4F	0.995191
FNDC3A	RRP1	0.995191
ITGB2	RINL	0.995191
PDE2A	NUPL1	0.995191
LIF	LOXL4	0.995191
CRIP2	HIST1H4I	0.995191
SGK223	CENPF	0.995191
EPG5	PTGFRN	0.995191
ACSM5	HIST1H4I	0.995191
PRSS8	TMEM95	0.995191
TRPM2	KRT34	0.995191
LUM	SLC4A4	0.995191
KRT13	GNG2	0.995191
MPP4	FGB	0.995191
HIST1H4H	KATNAL1	0.995191
SCARF1	FAM167A	0.995191
MEX3D	SKAP2	0.995191
EPHA4	CYR61	0.995191
TNFRSF11B	C3	0.995191
HABP2	KCNJ12	0.995191
WDR66	RIMS2	0.995191
ADAMTS1	SNAPC1	0.995191
FAM83D	BTG4	0.995191
IL13RA2	MPP4	0.995191
RRP1	TNFSF9	0.995191
HRASLS2	MPP4	0.995191
IFI30	SLPI	0.995191
FAM43A	LIMK1	0.995191
CASC1	MAST3	0.995191
MAMLD1	ALOX5AP	0.995191
CXorf69	AURKAIP1	0.995191
DDB2	SMAD2	0.995191
HIST1H4J	ACSM5	0.995191
ENC1	RRM2B	0.995191
INPP5D	LIMK1	0.995191
ENC1	LEPR	0.995191
CENPP	HRASLS2	0.995191
C6orf228	HIST1H4K	0.995191
CASC1	EPHX4	0.995191
PSRC1	SKA3	0.995191
RND3	CHAC1	0.995191
BUB1B	CENPF	0.995191
EPHA4	GLIS1	0.995191
IFITM1	ANGPTL4	0.995191
C6orf228	ANKRD11	0.995191
SAC3D1	MAPK6	0.995191
GLUL	BTG4	0.995191
SLC47A2	CTDSPL2	0.995191
KCNJ18	LUM	0.995191
FNDC3A	SERINC2	0.995191
UBXN2B	ZNF652	0.995191
HRASLS2	ANGPTL4	0.995191
KCNJ12	SMAD6	0.995191
H1FX	CDC25C	0.995191
USP13	HIST1H2AI	0.995191
CYR61	ANGPTL4	0.995191
HABP2	FGB	0.995191
UNC5CL	DFNA5	0.995191
SH3BGRL3	RINL	0.995191
ITGB2	CDC25C	0.995191
HIST1H4I	ANGPTL4	0.995191
RHOBTB1	CLIC5	0.995191
LUM	IL13RA2	0.995191
FMR1	AKR1B15	0.995191
CLIC5	PJA1	0.995191
CYP27C1	BTG4	0.995191
PRSS8	ZNF652	0.995191
CTDSPL2	TNFSF10	0.995191
BTG4	S1PR3	0.995191
ATP9B	ACSM5	0.995191
SNAPC1	FGB	0.995191
FNDC3A	ADAM19	0.995191
HIST1H2AL	CTDSPL2	0.995191
FMR1	SMAD2	0.995191
PLAU	SH3BGRL3	0.995191
SH3BGRL3	PLCD4	0.995191
FRMD6	RND3	0.995191
RHOBTB1	TMEM95	0.995191
OSTM1	BTG4	0.995191
SATB1	IL32	0.995191
PPT2	RFC3	0.995191
ACSM2B	TNFSF10	0.995191
SH3BGRL3	FES	0.995191
SERPINE1	CHSY1	0.995191
FAM43A	HIST1H4F	0.995191
CENPH	MAEA	0.995191
MEX3D	CLDN2	0.995191
MPP4	SLC4A4	0.995191
LYG2	TTC25	0.995087
CAPS	TIMP2	0.995087
ITGB2	FES	0.995087
CTDSPL2	CYR61	0.995087
C4orf26	CLIC5	0.995087
LAD1	SCARF1	0.995087
LUM	FOLR1	0.995087
APOBEC3C	SPOCD1	0.995087
TTC25	A4GALT	0.995087
EPHX4	LEPR	0.993763
ANKRD52	PER3	0.993763
APOBEC3C	TIMM23	0.993763
ISOC1	CXorf69	0.993763
KCNJ18	TOM1	0.993763
PDS5B	FMR1	0.993763
INHBA	SNAI1	0.993763
UBE2S	BTG4	0.993763
TNFSF9	ECHDC2	0.993763
EFNB3	AKR1B15	0.993763
INPP5D	IER5	0.993763
TRPM2	MPP4	0.993763
HRASLS2	MYL9	0.993763
CASC1	CAPS	0.993763
SOCS3	TMEM95	0.993763
EPHX4	FGB	0.993763
GNG2	PTPRB	0.993763
FRMD6	HIST1H2AB	0.993763
VAV3	CLDN2	0.993763
LARGE	MPP4	0.993763
UNC5CL	SLC6A9	0.993763
FAM43A	DGKA	0.993763
PTPN13	CASC1	0.993763
SNAPC1	CHAC1	0.993763
UNC5CL	HIST2H2AC	0.993763
PDE2A	EGR1	0.993763
REC8	MPP4	0.993763
KATNAL1	PTPRB	0.993763
HIST1H4F	ANGPTL4	0.993763
TCTEX1D2	TGM2	0.993763
SGK223	SNRNP40	0.993763
PRSS8	NCS1	0.993763
FES	TMEM22	0.993763
AURKAIP1	TNFSF9	0.993763
SH3BGRL3	MAEA	0.993763
EFHD2	MEX3D	0.993763
LUM	LARGE	0.993763
TMEM194A	FLNC	0.993763
C4orf26	MAP3K14	0.993763
TMEM95	SNAI1	0.993763
TCTEX1D2	SH2D5	0.993763
APOBEC3C	ACSM5	0.993763
PRSS8	AKR1B15	0.993763
SESN1	BTG4	0.993763
SH3BGRL3	BTBD11	0.992273
SALL2	ECHDC2	0.992273
WDR66	RND3	0.992273
RINL	PFDN2	0.992273
DDIT3	EGR1	0.992273
EDNRA	TNFSF9	0.992017
ITGA5	SMTN	0.992017
CASC5	CDC25C	0.992017
KRT34	BTBD11	0.992017
C6orf154	FILIP1L	0.992017
RCAN1	SCARF1	0.992017
GLT8D1	UNC5CL	0.992017
BTG4	GBP2	0.992017
KIF5B	KBTBD11	0.992017
RCAN1	IL13RA2	0.992017
APOBEC3C	SLC6A9	0.992017
HRASLS2	TCF19	0.992017
MYL9	TRPM2	0.992017
RND3	MAST4	0.992017
EPHA4	PDE2A	0.992017
MEX3D	HIST1H4A	0.992017
C6orf228	GDF15	0.992017
H1FX	LIMK1	0.992017
SNAI1	SH2D5	0.99188
CYS1	BTG4	0.99188
NUP50	ZNF652	0.99188
MBD5	RHOBTB1	0.99188
GLUL	EPHX4	0.99188
MRS2	LEPROTL1	0.99188
RHOB	EGR1	0.99188
EFNA1	FILIP1L	0.99188
JUN	BTG4	0.99188
PPT2	PTPRB	0.99188
PFDN2	SLC6A9	0.99188
EPHA4	SAC3D1	0.991435
EPHA4	SH3BGRL3	0.991435
SMAD6	SEMA5A	0.991435
PAQR6	GNG2	0.991435
CHSY1	PPAP2B	0.991435
EPHA4	ITGB2	0.991435
AHSA2	CTDSPL2	0.991435
PSRC1	CDC25C	0.991435
RHOB	FYN	0.991435
SLC7A5	SLC6A9	0.991435
ETNK1	PURB	0.991435
HIST2H2AC	HIST1H4F	0.991435
ISOC1	AURKAIP1	0.991435
PLCD4	ATF3	0.991435
SH3BGRL3	HIST1H4J	0.991435
TIMP2	IFI30	0.991435
ATP9B	MGAT3	0.991435
D2HGDH	LIF	0.991435
FAM43A	ANGPTL4	0.991435
INPP5D	SH3BGRL3	0.991435
WDR66	SDC1	0.991435
PURB	KIF5B	0.991435
CENPQ	TNFSF9	0.991435
INHBA	FAM111B	0.991435
IL13RA2	MAP3K14	0.991435
CCDC137	PFDN2	0.991435
KRT34	ANGPTL4	0.991435
FNDC3A	SH3BGRL3	0.991435
HIST1H2AL	HIST1H2AI	0.991435
FNDC3A	MYL9	0.991435
MTHFR	FES	0.991435
LEPROTL1	ZNF652	0.991435
ANKRD11	CHAC1	0.991435
INHBA	MYBL2	0.991435
PMAIP1	MEX3D	0.991435
SERPINE1	TEKT2	0.991435
ASF1B	HIST1H2AB	0.991435
HABP2	ITGB2	0.991435
ANXA4	TNFSF10	0.991435
CASC1	CHST11	0.991435
HIST1H4J	PFDN2	0.991435
KRT34	FYN	0.991435
ITGB2	ASPM	0.991435
FAM111B	BTG4	0.991435
PDE2A	PTP4A1	0.991435
EFHD1	KBTBD11	0.991435
PDE2A	GDF15	0.991435
HIST2H2AC	CENPF	0.991435
APOBEC3C	BBC3	0.991435
FAM167A	KBTBD11	0.991435
DFNA5	LEPR	0.991435
ACSM2B	EGR1	0.991435
CASC1	LYG2	0.991435
C4orf26	TMEM95	0.991435
TEKT2	MAEA	0.991435
CAPS	LYG2	0.991435
IL32	ANGPTL4	0.991435
ITGB2	IL13RA2	0.991435
SDC1	NDRG2	0.991435
CCDC137	USP13	0.991435
ACSM5	LAD1	0.991435
TNFRSF11B	GBP2	0.991435
LYSMD2	MEX3D	0.991435
KIF15	HIST1H2AI	0.991435
PER3	TEKT2	0.991435
HRASLS2	NCS1	0.990311
PPT2	GNG2	0.990311
DGKA	HIST1H2AB	0.990311
SPOCD1	FAM167A	0.990311
EPHA4	LARGE	0.990311
LARGE	C6orf154	0.990311
SLC6A6	CLIC5	0.990311
ZNF652	HIST1H2AB	0.990311
TTC25	TAF13	0.990311
LYSMD2	MICA	0.990311
FIGNL2	EBF1	0.990311
TGM2	C3	0.990311
SLC7A5	TRPM2	0.990311
JUN	TEKT2	0.990311
TCTEX1D2	CRTAM	0.990311
LIF	AKR1C3	0.990311
CASC1	AMACR	0.990311
TIE1	SPOCD1	0.990311
DGKA	TNFSF9	0.990311
UBE2S	HIST1H2AB	0.990311
INHBA	SERPINE1	0.990311
EMP1	IL32	0.990311
HABP2	FES	0.990311
PLCD4	ALOX5AP	0.990311
EPHA4	FIGNL2	0.990311
KCNJ12	CTSH	0.990311
SMAD6	CLIC3	0.990311
LUM	DFNA5	0.990311
CASC1	TTC25	0.990311
PMAIP1	CHAC1	0.990311
MT1F	DGKA	0.990311
CTDSPL2	SLC6A9	0.990311
H1FX	SMAD2	0.990311
PRSS8	SNRNP40	0.990311
MICA	TRIAP1	0.990311
EDNRA	PAQR6	0.990311
UNC5CL	KIAA1407	0.990311
ANKRD11	SKA3	0.990311
SNAPC1	HIST1H4I	0.990311
SKA3	MAST4	0.990311
UNC5CL	HIST1H4I	0.990311
XRN1	MUTED	0.990311
REC8	C6orf138	0.990311
MPP4	DDB2	0.990311
CENPF	CLIC3	0.990311
USP13	HIST1H4A	0.990311
FES	ECHDC2	0.990311
TMEM194A	NUPL1	0.990311
GRAMD1C	SLPI	0.990311
INHBA	ETNK1	0.990311
HIST1H4F	ZNF652	0.990311
SERINC2	NCS1	0.990311
C6orf228	PER3	0.990311
EDNRA	MPP4	0.990311
TCTEX1D2	PTPRB	0.990311
HRASLS2	MICA	0.990311
UNC5CL	UBE2T	0.990311
INHBA	SESN1	0.990311
LOXL4	NINL	0.990311
IL13RA2	SLPI	0.990311
SEMA7A	TMEM95	0.990311
CAPS	CTDSPL2	0.990311
RCAN1	PPIL3	0.990311
CAPS	NCS1	0.990311
TTC25	PER3	0.990311
C4orf26	OTUB2	0.990311
MAP3K14	LIMK1	0.990311
ZNF160	ANGPTL4	0.990311
SOCS3	HIST1H4K	0.990311
RHOB	ANO2	0.990311
IER5	SLC17A3	0.990311
APOBEC3C	KRT13	0.990311
UNC5CL	PPT2	0.990311
S100A4	ITM2B	0.990311
APOBEC3C	NUPL1	0.98942
SRPRB	MEX3D	0.98942
UNC5CL	FES	0.98942
FXYD2	IER5	0.98942
JUN	GLYATL1	0.98942
CDC25C	TMEM95	0.98942
GCNT1	NDRG2	0.98942
DFNA5	ZNF652	0.98942
TOMM40L	BTBD11	0.98942
TEKT2	SEMA5A	0.98942
MRS2	TTC25	0.98942
INHBA	SEMA6C	0.98942
EDNRA	PLCD4	0.98942
LIF	HIST1H2AB	0.98942
SLC6A6	LIMK1	0.98942
SALL2	DLL1	0.98942
GLUL	SMAD2	0.98942
ORC6	BTBD11	0.98942
CASC5	ANKRD11	0.98942
LUM	LIFR	0.98942
LARGE	HIST1H2AB	0.98942
KATNAL1	KIF5B	0.98942
ACSM2B	FILIP1L	0.98942
PRSS8	USP13	0.98942
NUP50	CXorf69	0.98942
PPT2	CAPS	0.98942
NOX5	CLIC5	0.98942
GPC1	MPP4	0.98942
FAM111B	SKA3	0.98942
TGM2	NID2	0.98942
EMP1	C4orf26	0.98942
CDKN1B	TMEM95	0.98942
MBNL2	TCTEX1D2	0.98942
FAM83D	NUPL1	0.98942
TNFSF10	CLDN2	0.98942
TNFSF9	COPS2	0.98942
CTSH	MT1F	0.98942
BTG4	SNAI1	0.98942
INPP5D	FES	0.98942
PLAU	NETO2	0.98942
GSG2	KIF23	0.98942
ORC6	FES	0.98942
MAP2K3	UNC5CL	0.98942
TGM2	SLPI	0.98942
DGKA	ZNF652	0.98942
AHSA2	LEPR	0.98942
PFDN2	SNAI1	0.98942
NCS1	CRIP2	0.98942
RRP1	AURKAIP1	0.98942
STRA13	MEX3D	0.98942
DGKA	EPB41L4B	0.98942
PDE2A	LHPP	0.98942
PER3	GDF15	0.988833
HES4	C13orf15	0.988833
RHOBTB1	SKA3	0.988833
CBLN3	CTDSPL2	0.988833
PLAU	NUPL1	0.988833
ASPM	AURKA	0.988833
KIF22	HIST1H3G	0.988833
KCNJ18	CTSH	0.988833
NAV3	BTBD11	0.988833
EFHD2	BCL3	0.988833
EFNA1	C3	0.988384
SKA3	BTBD11	0.988384
HABP2	SNAPC1	0.988384
NAV3	PFDN2	0.988384
SRPK1	CHSY1	0.988384
PLAU	HIST1H2AB	0.988384
SH3BGRL3	GNG2	0.988384
UTRN	KRT13	0.988384
TTC25	SLC12A4	0.988384
FNDC3A	OTUB2	0.988384
DGKA	RRM2B	0.988384
ADAM19	RRP1	0.988384
TNFRSF9	LEPR	0.988384
UNC5CL	TOM1	0.988384
C6orf228	RPIA	0.988384
NKAIN4	MPP4	0.988384
SATB1	ACSM2B	0.988384
CENPQ	ORC6	0.988384
REC8	LIMK1	0.988384
RHOB	USP13	0.988384
FAM83D	ESPL1	0.988384
APOBEC3C	LYSMD2	0.988384
FAM43A	LAD1	0.988384
MBD5	TTC25	0.988384
PTGFRN	GNG2	0.988384
LUM	CYS1	0.988384
SCARF1	SLPI	0.988384
ASPM	ATF3	0.988384
ETNK1	MAST4	0.988384
FAM111B	SOCS3	0.988384
CCBE1	HRASLS2	0.988384
MBD5	WDR62	0.988384
GSG2	LEPROTL1	0.988384
WDR66	MFAP5	0.988384
USP13	ATF3	0.988384
HABP2	HRASLS2	0.988384
ISOC1	RCAN1	0.988384
SNAPC1	HIST1H4F	0.988384
EPHA4	PJA1	0.988384
EPHA4	PTP4A1	0.988384
LEPROTL1	MAEA	0.988384
MAPK6	TNFSF9	0.988384
USP13	PLEKHA4	0.988384
FANCM	C6orf138	0.988384
CAPS	SLC17A1	0.988384
HIST2H2AC	CASC1	0.988384
HABP2	LIMK1	0.988384
ESPL1	SGK223	0.988384
MEX3D	SKA3	0.988384
HRASLS2	CRIP2	0.988384
WDR66	HRASLS2	0.988384
TMEM42	PER3	0.988384
GFOD1	CCBE1	0.988384
GPC1	SPOCD1	0.988384
PDS5B	PRSS8	0.988384
MIA2	FES	0.988384
CCDC137	GDF15	0.988384
SLC6A6	LRRC4C	0.988384
KIF23	MPP4	0.988384
APOBEC3C	BTBD11	0.988384
PER3	MAEA	0.988384
HIST1H4F	USP13	0.986856
MPP4	KBTBD11	0.986856
LUM	GPC1	0.986856
PTP4A1	KBTBD11	0.986856
GLYATL1	PFDN2	0.986856
CLIC5	PMF1-BGLAP	0.986856
ZNF160	IL32	0.986856
PGAM5	BTG4	0.986856
ZNF652	HIST1H4A	0.986856
KATNAL1	USP13	0.986856
PPT2	ANG	0.986856
TESC	INHBA	0.986856
HRASLS2	IL32	0.986856
PPT2	MAP3K14	0.986856
EPG5	SH2D5	0.986856
UNC5CL	ZNF766	0.986856
SGK223	TNFSF9	0.986856
FES	CRTAM	0.986856
FJX1	LEPR	0.984943
TMEM95	DGKA	0.984943
ANKRD11	USP13	0.984943
EGR1	TNFSF9	0.984943
PJA1	HIST1H2AB	0.984943
SLC17A1	PFDN2	0.984943
HES4	LOXL4	0.984943
VAV3	SALL2	0.984943
LUM	SNAI1	0.984943
TMEM42	SPOCD1	0.984943
APOBEC3C	EFHD2	0.984943
EPHA4	MAST4	0.984943
LUM	RPIA	0.984943
SOCS3	CRIP2	0.984943
BTG4	KRCC1	0.984943
SMAD6	LEPROTL1	0.984943
BRE	CRIP2	0.984943
PDE2A	SIRPA	0.984943
EPHX4	LIMS2	0.984943
MAEA	HMGB3	0.984943
CTSH	TIE1	0.984943
HNRNPAB	BTG4	0.984943
IFITM1	NAPG	0.984943
SERPINE1	LOXL4	0.984943
WDR66	SEMA6C	0.984943
FIGNL2	KRT13	0.984943
FLNC	PFDN2	0.984943
NCS1	C6orf138	0.984943
ACSM2B	BCL6	0.984943
CRIP2	PTPRB	0.984943
ENC1	HIST1H2AB	0.984943
INPP5D	SAMD11	0.984943
PLCD4	RARRES1	0.984943
CDC25C	LEPR	0.984943
GFOD1	SERPINE1	0.984943
ARPC5L	CASC1	0.984943
SEMA4G	EPHX4	0.984943
SLC7A5	ETNK1	0.984943
FMR1	ZNF652	0.984943
COL8A1	MAP3K14	0.984943
SATB1	CFH	0.984943
NCS1	MAEA	0.984943
TMEM42	PFDN2	0.984943
SERINC2	TIE1	0.984943
RND3	TRIAP1	0.984943
ANKRD58	LRRC4C	0.984943
C4orf26	KRT34	0.984943
ISCA2	BTG4	0.984943
NCS1	KIF5B	0.984943
LIFR	CAPS	0.984943
KRT13	PFDN2	0.984943
SNAI1	PGF	0.984943
AHRR	CRIP2	0.984943
S100A4	FMR1	0.984943
HIST1H4J	BTG4	0.984943
ACSM5	HIST1H4F	0.984943
MFAP5	FYN	0.984943
REC8	LEPR	0.984943
NUPL1	FLNC	0.984943
CASC1	UBXN2B	0.984943
NUPL1	ZNF652	0.984943
SERINC2	TMEM42	0.984943
DGKA	FAM167A	0.984943
HES4	GNG2	0.984943
CENPH	EPG5	0.984943
RIMS2	CLIC5	0.984943
EFHD2	SNAPC1	0.984943
SALL2	GNG2	0.984943
GSG2	RHOBTB1	0.984943
EMP1	CFH	0.984943
ITGA5	EFHD1	0.984943
HIST2H2AC	HIST1H4K	0.984943
ITGB2	SLPI	0.984943
FOLR1	EFNB3	0.984943
FAM111B	HIST1H2AI	0.984943
LEPR	PPAP2B	0.984943
VAV3	SLC7A5	0.984943
ATP9B	SRPK1	0.984943
SLC7A5	TMEM95	0.984943
GNG2	AJAP1	0.984943
FMR1	CRIP2	0.984943
LMBRD1	SKA3	0.984943
GPC1	KRT34	0.984943
KIAA1109	SMAD2	0.984943
AIF1L	LIMS2	0.984943
NINL	SLPI	0.984943
CENPH	FAM111B	0.984943
KIF22	HIST1H4A	0.984943
CASC1	PTGFRN	0.984943
FNDC3A	ANKRD11	0.984943
CASC1	BTBD11	0.984943
LIFR	C6orf138	0.984943
PPT2	C4orf26	0.984943
MYL9	EGR1	0.984943
INHBA	MYBL1	0.984943
GRASP	LIMS2	0.984943
SLC17A1	BTBD11	0.984943
JUN	LRRC4C	0.984943
IL13RA2	MBNL2	0.984943
EFNA1	HRASLS2	0.984943
TMEM194A	OTUB2	0.984943
FJX1	SH2D5	0.984943
ORC6	OTUB2	0.984943
SGK223	KBTBD11	0.984943
AURKAIP1	COPS2	0.984943
TCTEX1D2	CA2	0.984943
ZNF436	SLCO4C1	0.984943
CLIC5	KBTBD11	0.984943
HRASLS2	ACSM5	0.984943
LARGE	IGF2	0.98407
LEPROTL1	TMEM95	0.98407
CHAC1	FGB	0.98407
ASPM	FLNC	0.98407
NUPL1	SNAPC1	0.98407
GBP2	SLPI	0.98407
EPHX4	CEP95	0.98407
PLAU	PER3	0.98407
C6orf228	S100A4	0.98407
LUM	CFH	0.98407
INHBA	IER5	0.98407
CHSY1	MAEA	0.98407
EPHX4	CDCA4	0.98407
RHOBTB1	AIF1L	0.98407
HIST2H2AC	LEPR	0.98407
CHAC1	EGR1	0.98407
PLCD4	TIE1	0.98407
EBF1	RARRES1	0.98407
FES	A4GALT	0.98407
LUM	ECHDC2	0.98407
PDE2A	CA12	0.98407
IER5	LRRC4C	0.98407
EPHA4	MFAP5	0.98407
LEPR	CHSY1	0.98407
HES4	NDRG2	0.983918
LUM	SLPI	0.983918
MRS2	MICA	0.983918
ETNK1	SKAP2	0.983918
BTG4	SLPI	0.983918
TOM1	FGB	0.983918
CENPH	HIST1H2AI	0.983918
SLCO4C1	LEPR	0.983918
MAPK6	C3orf52	0.983918
EPHX4	CLIC5	0.983918
WDR66	RBM47	0.983918
ZNF766	FGB	0.983918
NAV3	IL13RA2	0.983918
MAP3K14	CRTAM	0.983918
SALL2	RARRES1	0.983918
INPP5D	RHOBTB1	0.983918
LIF	RGAG4	0.983918
CASC1	SLC2A11	0.983918
CASC1	BTG4	0.983918
UNC5CL	MEX3D	0.983918
USP13	PJA1	0.983918
ANKRD11	NETO2	0.983918
TNFRSF9	ALOX5AP	0.983918
HLA-DMB	GNG2	0.983918
ISCA2	CYP27C1	0.983918
SLC47A2	LEPR	0.983918
SESN1	RRM2B	0.982769
FBXO22	TRIAP1	0.982769
WDR66	CLIC5	0.982769
RHOB	MAEA	0.982769
SERINC2	SMAD2	0.982769
TMEM194A	HIST1H1C	0.982769
MYL9	AKR1C3	0.982769
ADAMTS1	CLIC5	0.982769
REC8	LUM	0.982769
ATP9B	EPHX4	0.982769
NLGN1	PJA1	0.982769
WDR66	CHSY1	0.982769
C4orf26	BTBD11	0.982769
ITGB2	FAM72D	0.982769
MEX3D	CEP95	0.982769
GCNT1	PRSS8	0.982769
CYR61	LEPR	0.982769
LIF	CRTAM	0.982769
SKA3	GABARAPL1	0.982769
EMP1	CA12	0.982769
MEX3D	DAK	0.982769
SERINC2	KIF15	0.982769
PTP4A1	C12orf5	0.982769
SLC7A5	TNFSF10	0.982769
SKA3	HERPUD1	0.982769
CHAC1	CTDSPL2	0.982769
CCDC146	FGB	0.982769
RINL	BBS1	0.982769
LIFR	EBF1	0.982769
LUM	NAPG	0.982769
KBTBD11	SRPK1	0.982769
IFIT2	TNFSF9	0.982769
LUM	SPOCD1	0.982769
ASPM	MAPK6	0.982769
HRASLS2	MAEA	0.982769
PAQR6	MFAP5	0.982769
PLCD4	MFAP5	0.982769
PDE2A	CHSY1	0.982769
ITGB2	SMAD2	0.982769
RHOB	FMR1	0.982769
TLE2	LIMS2	0.98135
CCDC99	SGK223	0.98135
SEMA4G	TEKT2	0.98135
PFDN2	NAPG	0.98135
TNFRSF9	MAP3K14	0.98135
SLC7A5	MPP4	0.98135
ORC6	CLIC5	0.98135
FNDC3A	LYSMD2	0.98135
HES4	ADAMTSL1	0.98135
SKA3	ANGPTL4	0.98135
PLAU	C10orf26	0.98135
ADAM19	LEPR	0.98135
IL32	CFH	0.98135
DMBT1	C13orf15	0.98135
KIF15	HMGB3	0.980593
KCNJ12	USP13	0.980593
CTSH	FGB	0.980593
UNC5CL	PTGFRN	0.980593
WDR66	HIST1H4J	0.980593
HIST1H4J	ANGPTL4	0.980593
GCNT1	HES4	0.980593
TCTEX1D2	ALOX5AP	0.980593
GPC1	NDRG2	0.980593
ISOC1	COPS2	0.980593
MBNL2	ZNF33B	0.980593
TMEM194A	CAPS	0.980593
PTGFRN	PLD2	0.980593
CYP27C1	MEX3D	0.980593
CENPF	FAM72D	0.980593
EFNA1	SH3BGRL3	0.980593
LUM	JPH1	0.980593
EFNA1	TNFSF10	0.980593
LARGE	NCS1	0.980593
MYL9	SKAP2	0.980593
LRRC4C	FGB	0.980593
APOBEC3C	RIMS2	0.980593
ENC1	LYSMD2	0.980593
PPT2	UBXN2B	0.980593
DDIT3	MYL9	0.980593
SERINC2	PPT2	0.980593
RND3	LEPR	0.980593
BTG4	TNFSF10	0.980593
ITGB2	GRB14	0.980593
APOBEC3C	SNRNP40	0.980593
UTRN	ZNF766	0.980593
SLC7A5	FLNC	0.980593
CASC1	LRRC4C	0.980593
C6orf228	RINL	0.980593
C6orf228	SKA3	0.980593
FOLR1	LEPR	0.980593
RHOB	CBLN3	0.980593
PPT2	RINL	0.980593
FES	SCARF1	0.980593
LRRC24	BTG4	0.980593
BBC3	FILIP1L	0.980593
LIF	MAEA	0.980593
PDE2A	INHBA	0.980593
PLAU	CXorf69	0.980593
UNC5CL	UBE2S	0.980593
IL13RA2	TNS3	0.980593
HABP2	CA2	0.980593
CASC1	SNAI1	0.980593
TMEM42	SGK223	0.980593
PAQR6	LIF	0.980593
WDR66	HIST1H4K	0.980593
AJAP1	CHSY1	0.980593
KCNJ18	SMAD6	0.980593
KIAA1407	TNFSF9	0.980593
CXorf69	CHSY1	0.980593
PLCD4	ECHDC2	0.980593
SDC1	MEX3D	0.979549
RRP1	ANKRD11	0.979549
INPP5D	SPOCD1	0.97909
MICA	DGKA	0.97909
SERINC2	WDR62	0.97909
INHBA	SOCS3	0.97909
ATF3	CYR61	0.97909
RHOBTB1	MBNL2	0.97909
SALL2	SNAI1	0.97909
MPP4	C10orf26	0.97909
SLC47A2	NAT8	0.97909
ENC1	GADD45A	0.97909
HIST1H4K	ANGPTL4	0.97909
AKR1B15	CLIC3	0.97909
PDS5B	MIA2	0.97909
PDE2A	C4orf26	0.97909
BTG4	TTC25	0.97909
EFHD2	ASF1B	0.97909
FLNC	SMAD2	0.97909
FILIP1L	CCDC146	0.97909
EFHD1	TMEM42	0.97909
C6orf228	MAST3	0.97909
C6orf154	TCTEX1D2	0.97909
ANXA4	C3	0.97909
SH3BGRL3	ANKRD11	0.97909
GPC1	PRSS8	0.97909
FLNC	RRM2B	0.97909
HABP2	TNFSF9	0.97909
DGKA	SH2D5	0.97909
ANGPTL4	GDF15	0.97909
ATP9B	FYN	0.97909
HIST2H2AC	HIST1H1C	0.97909
RINL	LEPROTL1	0.97909
INHBA	HIST1H2AB	0.97909
C6orf228	RRP1	0.97909
PPT2	SH3BGRL3	0.97909
CYP27C1	KIF5B	0.97909
LARGE	AIF1L	0.97909
SLCO4C1	GNG2	0.97909
HRASLS2	RHOBTB1	0.97909
INHBA	HIST1H4F	0.97909
PPT2	TIE1	0.97909
RHOBTB1	ANGPTL4	0.97909
ADAM19	AURKAIP1	0.97909
FMR1	ETNK1	0.97909
TNFRSF9	SLPI	0.97909
SGK223	LIMK1	0.97909
EPHX4	NETO2	0.97909
IL32	CRTAM	0.97909
TTC25	RPIA	0.97909
ITGB2	SEMA6C	0.97909
TNFRSF11B	ANXA4	0.97909
C4orf26	UBXN2B	0.97909
UNC5CL	IER5	0.97909
HIST1H4J	SNAI1	0.97909
PDE2A	LIF	0.97909
[truncated: 8,779 more rows]
