# Supplementary material for: Transcriptome network of the papillary thyroid carcinoma radiation marker CLIP2
Source: Radiat Oncol. 2020 Jul 29;15:182. doi: 10.1186/s13014-020-01620-5 (PMC7392692; doi:10.1186/s13014-020-01620-5)
Supplement: Supplementary file 9 — Additional file 9: SI Table 4. Ranking of network genes according to summarized centrality measure (see MM) [file 13014_2020_1620_MOESM9_ESM.xls]

## Sheet: SI_TABLE_x_among100_rank2nbh
SI TABLE 4: ranking of network genes according to summarised centrality measure (see MM)
mean centrality rank	Gene (HGNC)
1	KATNAL1
2	HIST1H4K
3	SMAD6
4	SGK223
5	SH3BGRL3
6	FGB
7	BBC3
8	PER3
9	EPHX4
10	CHSY1
11	EPHA4
12	CTDSPL2
13	PDE2A
14	CRIP2
15	TNFSF9
16	GPC1
17	WDR66
18	CASC1
19	ITGA5
20	ZNF652
21	MEX3D
22	TMEM95
23	LEPR
24	RHOB
25	SCARF1
26	IER5
27	RND3
28	UNC5CL
29	HIST1H2AB
30	MAP3K14
31	CLIC5
32	ASPM
33	ITGB2
34	SNAI1
35	PFDN2
36	AKR1B15
37	INPP5D
38	SLC6A9
39	SKA3
40	NUPL1
41	TGM2
42	BTBD11
43	BTG4
44	SNAPC1
45	SMAD2
46	ANKRD11
47	FAM167A
49	LRRC4C
50	PRSS8
51	USP13
52	NCS1
53	HRASLS2
54	GNG2
55	NETO2
56	EFHD2
57	DGKA
59	SLPI
60	NAPG
61	KRT34
62	ATP9B
63	HIST1H4F
64	LIF
65	LYSMD2
66	C6orf138
67	SERPINE1
68	INHBA
69	PLAU
70	KRT13
71	MYL9
72	S100A4
73	SOCS3
74	LUM
75	RHOBTB1
76	EDNRA
77	APOBEC3C
78	PLCD4
79	KCNJ12
80	MAST4
81	TIE1
82	HIST1H4J
83	LARGE
84	LIMK1
85	CENPH
86	CAPS
87	C4orf26
88	JUN
89	FES
90	ENC1
91	SALL2
92	TTC25
93	ETNK1
94	SERINC2
95	MPP4
96	HES4
97	C6orf228
98	PPT2
99	KBTBD11
100	FNDC3A
