# Supplementary material for: Transcriptome network of the papillary thyroid carcinoma radiation marker CLIP2
Source: Radiat Oncol. 2020 Jul 29;15:182. doi: 10.1186/s13014-020-01620-5 (PMC7392692; doi:10.1186/s13014-020-01620-5)
Supplement: Supplementary file 10 — Additional file 10: SI Table 5. 1st and 2nd neighborhood genes of CLIP2 in GNA from gene set 4 and edge-probability cut-off > 0.5 [file 13014_2020_1620_MOESM10_ESM.xls]

## Sheet: gene_names_2nd_neighbours_CLIP2
SI Table 5: 1st and 2nd neighborhood genes of CLIP2 in GNA from gene set 4 and edge-probability cut-off > 0.5
CTDSPL2
ASPM
PLAU
SH3BGRL3
HIST1H2AB
APOBEC3C
ITGB2
INHBA
CASC1
PDS5B
SGK223
EDNRA
LUM
DGKA
FGB
LEPR
MAPK6
KCNJ12
GADD45A
EFNB3
MGAT4A
SMAD6
SLC6A6
CCDC115
NETO2
IFI30
AKR1B15
ZNF160
SATB1
MAMLD1
JUN
FIGNL2
MT1F
CTSH
GLYATL1
EGR1
TOM1
FILIP1L
ANGPTL4
FBN2
SLC4A4
YPEL3
IGF2
TIMM23
C5
CAMP
CLIP2
CRTAM
CLIC3
SLC22A18AS
CFH
PMF1-BGLAP
TMEM95
HIST1H4J
UNC5CL
MPP4
PLCD4
BTG4
CAPS
HIST1H4H
HIST2H2AC
RHOB
HIST1H4I
EPHA4
PRSS8
RHOBTB1
HIST1H3G
SERINC2
RCAN1
HIST1H2AI
ACSM5
ENC1
ATP9B
IER5
LIF
SERPINA6
LIMK1
H1FX
C4orf26
RND3
ESPL1
RINL
JPH1
EPHX4
SNAPC1
TRPM2
GPC1
GNG2
EFHD1
UBXN2B
MAP3K14
PTP4A1
SCARF1
TIE1
BCL3
PPIL3
SLC47A2
SLCO4C1
TNS3
ISOC1
SPOCD1
CLIC5
TMEM42
CXorf69
KBTBD11
PRKD1
CDKN2C
TOX2
GLT8D1
RRM2
AURKAIP1
C6orf154
PFDN2
IL32
SEMA7A
MAP2K3
MAEA
ANKRD58
IFIT2
LRRC24
NFATC1
DUSP10
C9orf30
SLC6A9
BCKDHA
CCNG2
GPRC5C
CTSO
NAT8
LYAR
MFSD2A
TNFRSF10A
KRCC1
SLC17A3
UCK2
SPTLC3
PTPRB
PARD6B
RFC3
XRCC3
OTUD1
ETV1
ANG
PRADC1
HIST1H4A
TRIAP1
RRM2B
COPS2
DPYD
AMACR
C16orf59
JUP
CDC25C
PPT2
EFHD2
CENPH
ANKRD11
C6orf228
KIF23
CRIP2
MBD5
OTUB2
NCS1
SMAD2
LYSMD2
SNRNP40
KIF15
PJA1
BRE
FANCM
MRS2
CTBS
NUPR1
GLUL
MICA
C9orf9
CHST11
SH2D5
EPB41L4B
HMGB3
RNF5
TENC1
MEX3D
HIST1H4F
HRASLS2
KRT13
FRMD6
CCBE1
FAM43A
C6orf138
SEMA6C
ETNK1
ATF3
NUPL1
KRT34
KATNAL1
CHAC1
WDR66
PSRC1
SERPINE1
TNFSF9
A4GALT
TRIB1
FJX1
ANO2
TGM2
CBLN3
GFOD1
ZNF766
AJAP1
DAK
EAPP
HTR7
C13orf15
EPS15
EXO1
C11orf24
NTN4
ZFP112
BRIX1
MAST4
SSR3
FMR1
LAD1
TTC25
LARGE
BTBD11
ITGA5
CHSY1
LEPROTL1
ANKRD52
PURB
CYP27C1
KIF5B
PHLPP2
SLC17A1
UTRN
TEKT2
NUP50
FAM111B
MIA2
ISCA2
LETM2
NAB2
IL13RA1
BBS1
NAPG
ECHDC2
PPAP2B
CEP95
INPP5D
HES4
KCNJ18
USP13
HABP2
BBC3
IL13RA2
KIF22
FES
ACMSD
COX17
FOLR1
NAV3
CYS1
CKS1B
CA2
HAUS7
PLEKHA4
RGS4
HIST1H4K
PDE2A
FNDC3A
SOCS3
MAST3
LRRC4C
EPG5
RRP1
SRPK1
TRIM59
CD82
EFNA1
SLPI
ADAM19
ZNF652
ANLN
FAM167A
FAM72A
CCDC99
ZNF251
MUTED
JHDM1D
UGT2B7
NEIL1
C1orf56
SIDT2
UBE2T
FAM72D
E2F7
TMEM22
C15orf23
IMPA2
SERPINA1
S100A4
PMAIP1
ADAMTSL1
SALL2
DFNA5
CENPF
ADAMTS1
CYR61
PTPN13
RIMS2
ZNF436
BBS12
CDCA4
ADAMTS9
SIRPA
SKAP2
C10orf26
IFITM1
DMBT1
C8orf31
SNAI1
EMP1
C9orf40
SAMD11
ASF1B
LOXL4
AHRR
SEMA5A
ENG
PRPS1L1
VASN
TTC21A
SERPINB1
NDRG2
MYBL1
KCNK3
GDF15
PER3
CCDC137
HCFC1R1
TUBB6
C3orf52
DDIT3
SKA3
NINL
GCNT1
LIMS2
ELF3
AMOT
ATP9A
SESN1
FYN
CENPO
MYL9
XRN1
EBF1
ACSM2B
PGF
NFIL3
TUBB2A
MTMR10
