# Supplementary material for: Transcriptome network of the papillary thyroid carcinoma radiation marker CLIP2
Source: Radiat Oncol. 2020 Jul 29;15:182. doi: 10.1186/s13014-020-01620-5 (PMC7392692; doi:10.1186/s13014-020-01620-5)
Supplement: Supplementary file 11 — Additional file 11: SI Table 6. Pathway enrichment analysis based on hypergeometrical test and HALLMARK gene sets [file 13014_2020_1620_MOESM11_ESM.xls]

## Sheet: pathway_enrichment_result_HALLe
SI Table 6: Pathway enrichment analyis based on hypergeometrical test and HALLMARK gene sets
pathway	description	genes_in_pathway	matches	%_match	pValue	adj.pValue	overlap
HALLMARK_APOPTOSIS	http://www.broadinstitute.org/gsea/msigdb/cards/HALLMARK_APOPTOSIS	162	10	6.17	3.59582e-05	0.000256844	PMAIP1,JUN,GADD45A,DDIT3,SATB1,RHOB,ATF3,LUM,EMP1,DPYD
HALLMARK_E2F_TARGETS	http://www.broadinstitute.org/gsea/msigdb/cards/HALLMARK_E2F_TARGETS	200	11	5.5	4.22823e-05	0.000264264	UBE2T,RRM2,RFC3,CKS1B,ESPL1,KIF22,ASF1B,CDKN2C,HMGB3,PDS5B,LYAR
HALLMARK_COAGULATION	http://www.broadinstitute.org/gsea/msigdb/cards/HALLMARK_COAGULATION	139	9	6.47	6.16428e-05	0.00034246	SERPINE1,CTSO,PLAU,CTSH,CFH,CRIP2,SERPINA1,FYN,ANG
HALLMARK_IL2_STAT5_SIGNALING	http://www.broadinstitute.org/gsea/msigdb/cards/HALLMARK_IL2_STAT5_SIGNALING	200	10	5	0.000208715	0.00104357	NFIL3,ADAM19,LIF,RHOB,NCS1,AMACR,EMP1,UCK2,CA2,TGM2
HALLMARK_COMPLEMENT	http://www.broadinstitute.org/gsea/msigdb/cards/HALLMARK_COMPLEMENT	200	9	4.5	0.00092896	0.00357292	SERPINE1,SERPINA1,CTSO,CFH,CA2,FYN,ANG,GNG2,CTSH
HALLMARK_MTORC1_SIGNALING	http://www.broadinstitute.org/gsea/msigdb/cards/HALLMARK_MTORC1_SIGNALING	200	9	4.5	0.00092896	0.00357292	DDIT3,NUPR1,NFIL3,IFI30,ITGB2,SLC6A6,RRM2,MAP2K3,SKAP2
HALLMARK_INFLAMMATORY_RESPONSE	http://www.broadinstitute.org/gsea/msigdb/cards/HALLMARK_INFLAMMATORY_RESPONSE	200	9	4.5	0.00092896	0.00357292	LIF,INHBA,CD82,TNFSF9,SCARF1,IFITM1,SERPINE1,ITGA5,SLC4A4
HALLMARK_UV_RESPONSE_DN	http://www.broadinstitute.org/gsea/msigdb/cards/HALLMARK_UV_RESPONSE_DN	145	7	4.83	0.00231922	0.00828294	GCNT1,RND3,PPAP2B,RGS4,SERPINE1,FYN,CYR61
HALLMARK_MITOTIC_SPINDLE	http://www.broadinstitute.org/gsea/msigdb/cards/HALLMARK_MITOTIC_SPINDLE	200	8	4	0.00369766	0.0102713	KIF23,KIF5B,KIF15,ANLN,ESPL1,CENPF,KIF22,CLIP2
HALLMARK_ESTROGEN_RESPONSE_EARLY	http://www.broadinstitute.org/gsea/msigdb/cards/HALLMARK_ESTROGEN_RESPONSE_EARLY	200	8	4	0.00369766	0.0102713	MYBL1,PMAIP1,ELF3,TGM2,KRT13,LAD1,MAST4,CLIC3
HALLMARK_ESTROGEN_RESPONSE_LATE	http://www.broadinstitute.org/gsea/msigdb/cards/HALLMARK_ESTROGEN_RESPONSE_LATE	200	8	4	0.00369766	0.0102713	IMPA2,NAB2,CA2,KRT13,CLIC3,XRCC3,LARGE,SERPINA1
HALLMARK_XENOBIOTIC_METABOLISM	http://www.broadinstitute.org/gsea/msigdb/cards/HALLMARK_XENOBIOTIC_METABOLISM	200	8	4	0.00369766	0.0102713	NDRG2,SERPINA6,SERPINE1,CA2,SLC6A6,DAK,SSR3,JUP
HALLMARK_UNFOLDED_PROTEIN_RESPONSE	http://www.broadinstitute.org/gsea/msigdb/cards/HALLMARK_UNFOLDED_PROTEIN_RESPONSE	114	5	4.39	0.0143326	0.0377174	ATF3,CHAC1,CKS1B,KIF5B,TUBB2A
HALLMARK_IL6_JAK_STAT3_SIGNALING	http://www.broadinstitute.org/gsea/msigdb/cards/HALLMARK_IL6_JAK_STAT3_SIGNALING	88	4	4.55	0.0246878	0.0617196	SOCS3,IL13RA1,LEPR,JUN
HALLMARK_TGF_BETA_SIGNALING	http://www.broadinstitute.org/gsea/msigdb/cards/HALLMARK_TGF_BETA_SIGNALING	55	3	5.45	0.0316542	0.0753671	SERPINE1,SMAD6,ENG
HALLMARK_INTERFERON_GAMMA_RESPONSE	http://www.broadinstitute.org/gsea/msigdb/cards/HALLMARK_INTERFERON_GAMMA_RESPONSE	200	6	3	0.0402415	0.0838365	IFIT2,SOCS3,IFI30,CFH,ISOC1,LYSMD2
HALLMARK_ALLOGRAFT_REJECTION	http://www.broadinstitute.org/gsea/msigdb/cards/HALLMARK_ALLOGRAFT_REJECTION	200	6	3	0.0402415	0.0838365	CRTAM,ITGB2,INHBA,BCL3,LIF,GCNT1
HALLMARK_KRAS_SIGNALING_DN	http://www.broadinstitute.org/gsea/msigdb/cards/HALLMARK_KRAS_SIGNALING_DN	200	6	3	0.0402415	0.0838365	MAST3,GPRC5C,C5,KRT13,ZFP112,EFHD1
HALLMARK_UV_RESPONSE_UP	http://www.broadinstitute.org/gsea/msigdb/cards/HALLMARK_UV_RESPONSE_UP	159	5	3.14	0.0499445	0.099889	ATF3,RHOB,HTR7,NUPL1,CA2
HALLMARK_ANGIOGENESIS	http://www.broadinstitute.org/gsea/msigdb/cards/HALLMARK_ANGIOGENESIS	37	2	5.41	0.0784386	0.150843	S100A4,LUM
HALLMARK_ADIPOGENESIS	http://www.broadinstitute.org/gsea/msigdb/cards/HALLMARK_ADIPOGENESIS	200	5	2.5	0.10731	0.185018	CDKN2C,ANGPTL4,BCKDHA,GADD45A,CCNG2
HALLMARK_GLYCOLYSIS	http://www.broadinstitute.org/gsea/msigdb/cards/HALLMARK_GLYCOLYSIS	200	5	2.5	0.10731	0.185018	GPC1,ANGPTL4,IL13RA1,ANG,ELF3
HALLMARK_HEME_METABOLISM	http://www.broadinstitute.org/gsea/msigdb/cards/HALLMARK_HEME_METABOLISM	200	5	2.5	0.10731	0.185018	MAP2K3,CA2,JHDM1D,SIDT2,SLC6A9
HALLMARK_DNA_REPAIR	http://www.broadinstitute.org/gsea/msigdb/cards/HALLMARK_DNA_REPAIR	151	4	2.65	0.122202	0.202303	RRM2B,RFC3,DFNA5,COX17
HALLMARK_INTERFERON_ALPHA_RESPONSE	http://www.broadinstitute.org/gsea/msigdb/cards/HALLMARK_INTERFERON_ALPHA_RESPONSE	98	3	3.06	0.125428	0.202303	IFITM1,IFIT2,IFI30
HALLMARK_PI3K_AKT_MTOR_SIGNALING	http://www.broadinstitute.org/gsea/msigdb/cards/HALLMARK_PI3K_AKT_MTOR_SIGNALING	106	3	2.83	0.148408	0.231887	MAP2K3,DDIT3,SMAD2
HALLMARK_BILE_ACID_METABOLISM	http://www.broadinstitute.org/gsea/msigdb/cards/HALLMARK_BILE_ACID_METABOLISM	113	3	2.65	0.169541	0.25688	ISOC1,AMACR,SERPINA6
HALLMARK_CHOLESTEROL_HOMEOSTASIS	http://www.broadinstitute.org/gsea/msigdb/cards/HALLMARK_CHOLESTEROL_HOMEOSTASIS	75	2	2.67	0.242705	0.347642	ATF3,NFIL3
HALLMARK_APICAL_JUNCTION	http://www.broadinstitute.org/gsea/msigdb/cards/HALLMARK_APICAL_JUNCTION	200	4	2	0.243349	0.347642	JUP,MYL9,SIRPA,SKAP2
HALLMARK_HEDGEHOG_SIGNALING	http://www.broadinstitute.org/gsea/msigdb/cards/HALLMARK_HEDGEHOG_SIGNALING	37	1	2.7	0.37404	0.51498	AMOT
HALLMARK_PEROXISOME	http://www.broadinstitute.org/gsea/msigdb/cards/HALLMARK_PEROXISOME	105	2	1.9	0.381085	0.51498	ISOC1,SERPINA6
HALLMARK_REACTIVE_OXIGEN_SPECIES_PATHWAY	http://www.broadinstitute.org/gsea/msigdb/cards/HALLMARK_REACTIVE_OXIGEN_SPECIES_PATHWAY	50	1	2	0.469241	0.617423	FES
HALLMARK_SPERMATOGENESIS	http://www.broadinstitute.org/gsea/msigdb/cards/HALLMARK_SPERMATOGENESIS	136	2	1.47	0.512062	0.656489	TEKT2,IL13RA2
HALLMARK_FATTY_ACID_METABOLISM	http://www.broadinstitute.org/gsea/msigdb/cards/HALLMARK_FATTY_ACID_METABOLISM	159	2	1.26	0.596905	0.746131	CA2,GLUL
HALLMARK_ANDROGEN_RESPONSE	http://www.broadinstitute.org/gsea/msigdb/cards/HALLMARK_ANDROGEN_RESPONSE	102	1	0.98	0.726199	0.844418	ADAMTS1
HALLMARK_PROTEIN_SECRETION	http://www.broadinstitute.org/gsea/msigdb/cards/HALLMARK_PROTEIN_SECRETION	97	1	1.03	0.708166	0.844418	NAPG
HALLMARK_OXIDATIVE_PHOSPHORYLATION	http://www.broadinstitute.org/gsea/msigdb/cards/HALLMARK_OXIDATIVE_PHOSPHORYLATION	200	2	1	0.719967	0.844418	COX17,BCKDHA
HALLMARK_WNT_BETA_CATENIN_SIGNALING	http://www.broadinstitute.org/gsea/msigdb/cards/HALLMARK_WNT_BETA_CATENIN_SIGNALING	43	0	0	1	1
HALLMARK_NOTCH_SIGNALING	http://www.broadinstitute.org/gsea/msigdb/cards/HALLMARK_NOTCH_SIGNALING	33	0	0	1	1
HALLMARK_MYOGENESIS	http://www.broadinstitute.org/gsea/msigdb/cards/HALLMARK_MYOGENESIS	200	1	0.5	0.92204	1	LARGE
HALLMARK_APICAL_SURFACE	http://www.broadinstitute.org/gsea/msigdb/cards/HALLMARK_APICAL_SURFACE	45	0	0	1	1
HALLMARK_MYC_TARGETS_V1	http://www.broadinstitute.org/gsea/msigdb/cards/HALLMARK_MYC_TARGETS_V1	200	1	0.5	0.92204	1	SRPK1
HALLMARK_MYC_TARGETS_V2	http://www.broadinstitute.org/gsea/msigdb/cards/HALLMARK_MYC_TARGETS_V2	59	0	0	1	1
HALLMARK_PANCREAS_BETA_CELLS	http://www.broadinstitute.org/gsea/msigdb/cards/HALLMARK_PANCREAS_BETA_CELLS	41	0	0	1	1
HALLMARK_G2M_CHECKPOINT	http://www.broadinstitute.org/gsea/msigdb/cards/HALLMARK_G2M_CHECKPOINT	200	14	7	2.01673e-07	1.68061e-06	CENPF,KIF23,ESPL1,KIF22,KIF15,HMGB3,CDKN2C,CKS1B,EXO1,PDS5B,NUP50,UCK2,KIF5B,BCL3
HALLMARK_EPITHELIAL_MESENCHYMAL_TRANSITION	http://www.broadinstitute.org/gsea/msigdb/cards/HALLMARK_EPITHELIAL_MESENCHYMAL_TRANSITION	200	14	7	2.01673e-07	1.68061e-06	SERPINE1,LUM,IL32,CYR61,INHBA,ITGA5,RHOB,GADD45A,GPC1,FBN2,MYL9,JUN,RGS4,TGM2
HALLMARK_P53_PATHWAY	http://www.broadinstitute.org/gsea/msigdb/cards/HALLMARK_P53_PATHWAY	200	14	7	2.01673e-07	1.68061e-06	GADD45A,ATF3,SESN1,TRIAP1,DGKA,TNFSF9,DDIT3,IER5,NUPR1,JUN,LIF,IFI30,CD82,S100A4
HALLMARK_TNFA_SIGNALING_VIA_NFKB	http://www.broadinstitute.org/gsea/msigdb/cards/HALLMARK_TNFA_SIGNALING_VIA_NFKB	200	23	11.5	3.95522e-16	1.97761e-14	ATF3,JUN,EGR1,LIF,RCAN1,IER5,TNFSF9,GADD45A,SOCS3,NFIL3,SERPINE1,TRIB1,INHBA,PLAU,EFNA1,MAP2K3,CYR61,IFIT2,TUBB2A,RHOB,PPAP2B,BCL3,FJX1
HALLMARK_HYPOXIA	http://www.broadinstitute.org/gsea/msigdb/cards/HALLMARK_HYPOXIA	200	15	7.5	2.87076e-08	4.78461e-07	CCNG2,ANGPTL4,JUN,SERPINE1,NFIL3,PGF,ATF3,LARGE,S100A4,CYR61,DDIT3,EFNA1,SLC6A6,GPC1,TGM2
HALLMARK_KRAS_SIGNALING_UP	http://www.broadinstitute.org/gsea/msigdb/cards/HALLMARK_KRAS_SIGNALING_UP	200	16	8	3.78488e-09	9.4622e-08	ANGPTL4,ITGB2,INHBA,SLPI,ETV1,EMP1,SATB1,IGF2,LIF,TRIB1,MTMR10,CFH,CA2,JUP,ENG,PLAU
