# Supplementary material for: Transcriptome network of the papillary thyroid carcinoma radiation marker CLIP2
Source: Radiat Oncol. 2020 Jul 29;15:182. doi: 10.1186/s13014-020-01620-5 (PMC7392692; doi:10.1186/s13014-020-01620-5)
Supplement: Supplementary file 12 — Additional file 12: SI Table 7. Correlation test of 1st-neighboors of CLIP2 using qRT-PCR data [file 13014_2020_1620_MOESM12_ESM.xls]

## Sheet: SI_TABLE_2_qRT_PCR_validation
SI TABLE 7: Correlation test of 1st-neighboors of CLIP2 using qRT-PCR data
	pearson r	p-value correlation test	FDR
PPIL3	0.935147	0	0
ISOC1	0.823628	0	0
ISCA2	0.761523	5e-07	3.33333e-06
MAEA	0.903658	8.29e-05	0.0004145
ADAM19	-0.608068	0.0006965	0.002786
RRM2	0.653157	0.0025407	0.008469
KCNJ12	-0.307399	0.0622766	0.177933
KCNJ18	-0.328411	0.0712663	0.178166
FBN2	-0.389983	0.10456	0.232355
NCS1	0.652664	0.138038	0.276077
ANKRD52	-0.0729072	0.325992	0.564609
SCARF1	-0.132952	0.338766	0.564609
COPS2	0.132436	0.390965	0.599359
PPT2	0.563326	0.419552	0.599359
RND3	0.138516	0.536573	0.690619
H1FX	-0.104369	0.552495	0.690619
SMAD6	-0.0371018	0.707352	0.812461
LOXL4	0.0777215	0.746973	0.812461
GADD45A	0.04204	0.771838	0.812461
AURKAIP1	0.00939137	0.880451	0.880451
